# Supplementary material for: Escherichia coli genome-wide promoter analysis: Identification of additional AtoC binding target elements
Source: BMC Genomics. 2011 May 13;12:238. doi: 10.1186/1471-2164-12-238 (PMC3118216; doi:10.1186/1471-2164-12-238)
Supplement: Additional file 1 — Motif matrices. Text file with the position-specific probability matrices of motifs 1-5 in the INCLUSIVE [17] format. [file 1471-2164-12-238-S1.TXT]

#INCLUSive Motif Model
#
#ID = Motif1
#Score = 117.598
#W = 20
#Consensus = GCkATrCrrnnATTTrCwCA
0.0125932	0.00881093	0.965952	0.0126439	
0.0125932	0.966104	0.00865862	0.0126439	
0.0125932	0.128473	0.487305	0.371629	
0.850225	0.00881092	0.128321	0.0126439	
0.0125932	0.00881092	0.128321	0.850275	
0.371578	0.128473	0.487305	0.0126439	
0.0125932	0.846442	0.128321	0.0126439	
0.610901	0.00881092	0.367644	0.0126439	
0.371578	0.00881092	0.606967	0.0126439	
0.610901	0.00881092	0.247982	0.132306	
0.610901	0.00881092	0.128321	0.251967	
0.850225	0.00881092	0.128321	0.0126439	
0.251916	0.00881093	0.00865863	0.730614	
0.132255	0.00881092	0.00865862	0.850275	
0.0125932	0.00881093	0.00865863	0.969937	
0.371578	0.00881092	0.606967	0.0126439	
0.251916	0.726781	0.00865863	0.0126439	
0.371578	0.00881092	0.128321	0.49129	
0.0125932	0.966104	0.00865862	0.0126439	
0.969886	0.00881093	0.00865863	0.0126439	

#ID = Motif2
#Score = 51.7897
#W = 20
#Consensus = GnGnAAnTTyCTGCAwAGCC
0.0372468	0.244438	0.680918	0.0373981	
0.255714	0.244438	0.243984	0.255865	
0.0372468	0.0259706	0.899385	0.0373981	
0.255714	0.462905	0.0255165	0.255865	
0.692648	0.0259706	0.243984	0.0373981	
0.911115	0.0259706	0.0255165	0.0373981	
0.255714	0.0259706	0.243984	0.474332	
0.0372468	0.0259706	0.0255165	0.911266	
0.255714	0.0259706	0.0255165	0.692799	
0.0372468	0.462905	0.0255165	0.474332	
0.0372468	0.899839	0.0255165	0.0373981	
0.0372468	0.244438	0.0255165	0.692799	
0.0372468	0.0259706	0.899385	0.0373981	
0.0372468	0.899839	0.0255165	0.0373981	
0.911115	0.0259706	0.0255165	0.0373981	
0.474181	0.0259706	0.0255165	0.474332	
0.911115	0.0259706	0.0255165	0.0373981	
0.0372468	0.0259706	0.680918	0.255865	
0.0372468	0.899839	0.0255165	0.0373981	
0.255714	0.681372	0.0255165	0.0373981	

#ID = Motif3
#Score = 168.629
#W = 20
#Consensus = wnnnwrsAwAwmrnknmAnr
0.363033	0.00181925	0.227052	0.408096	
0.363033	0.227084	0.0918933	0.31799	
0.227874	0.00181925	0.181999	0.588308	
0.63335	0.0919251	0.272105	0.00261976	
0.363033	0.00181925	0.00178744	0.633361	
0.363033	0.00181925	0.542423	0.0927256	
0.00260915	0.452349	0.362211	0.182831	
0.993774	0.00181925	0.00178744	0.00261976	
0.453138	0.00181925	0.181999	0.363043	
0.858615	0.00181925	0.136946	0.00261976	
0.453138	0.00181925	0.00178744	0.543255	
0.363033	0.407296	0.00178744	0.227884	
0.408085	0.00181925	0.362211	0.227884	
0.182821	0.182031	0.272105	0.363043	
0.00260915	0.00181925	0.407264	0.588308	
0.498191	0.00181925	0.317158	0.182831	
0.453138	0.497401	0.0468404	0.00261976	
0.993774	0.00181925	0.00178744	0.00261976	
0.408085	0.31719	0.00178744	0.272937	
0.63335	0.00181925	0.362211	0.00261976	

#ID = Motif4
#Score = 66.2968
#W = 20
#Consensus = nCknATnmGrnnnTnACGCm
0.086685	0.659359	0.24926	0.00469516	
0.00467656	0.987393	0.00323524	0.00469516	
0.00467656	0.00329103	0.659303	0.332729	
0.250702	0.167308	0.577295	0.00469516	
0.824761	0.00329103	0.00323524	0.168713	
0.00467656	0.00329103	0.33127	0.660763	
0.250702	0.167308	0.495286	0.0867037	
0.496728	0.495342	0.00323524	0.00469516	
0.00467656	0.00329103	0.987337	0.00469516	
0.496728	0.00329104	0.495286	0.00469516	
0.168694	0.57735	0.00323524	0.250721	
0.168694	0.167308	0.659303	0.00469516	
0.168694	0.249316	0.00323524	0.578755	
0.250702	0.00329103	0.00323524	0.742772	
0.250702	0.00329104	0.167252	0.578755	
0.660744	0.00329103	0.331269	0.00469516	
0.00467656	0.987393	0.00323524	0.00469516	
0.086685	0.00329103	0.905329	0.00469516	
0.00467656	0.905385	0.0852437	0.00469516	
0.414719	0.495342	0.0852437	0.00469516	

#ID = Motif5 
#Score = 51.7897
#W = 40
#Consensus = C[AT][TA][TA][TC]GTAGGCCGGATAAGGCGTTTACGCCGCATCCGGCA 
0.000000 0.857143 0.000000 0.142857 
0.714286 0.000000 0.000000 0.285714 
0.285714 0.142857 0.142857 0.428571 
0.285714 0.142857 0.142857 0.428571 
0.000000 0.285714 0.000000 0.714286 
0.000000 0.000000 1.000000 0.000000 
0.000000 0.000000 0.000000 1.000000 
1.000000 0.000000 0.000000 0.000000 
0.000000 0.000000 1.000000 0.000000 
0.000000 0.000000 1.000000 0.000000 
0.000000 1.000000 0.000000 0.000000 
0.000000 1.000000 0.000000 0.000000 
0.000000 0.000000 1.000000 0.000000 
0.000000 0.000000 1.000000 0.000000 
1.000000 0.000000 0.000000 0.000000 
0.000000 0.000000 0.000000 1.000000 
1.000000 0.000000 0.000000 0.000000 
1.000000 0.000000 0.000000 0.000000 
0.000000 0.000000 1.000000 0.000000 
0.142857 0.000000 0.857143 0.000000 
0.000000 1.000000 0.000000 0.000000 
0.000000 0.000000 1.000000 0.000000 
0.000000 0.000000 0.000000 1.000000 
0.000000 0.000000 0.000000 1.000000 
0.000000 0.000000 0.000000 1.000000 
1.000000 0.000000 0.000000 0.000000 
0.000000 1.000000 0.000000 0.000000 
0.000000 0.000000 1.000000 0.000000 
0.000000 1.000000 0.000000 0.000000 
0.000000 1.000000 0.000000 0.000000 
0.000000 0.000000 1.000000 0.000000 
0.000000 1.000000 0.000000 0.000000 
1.000000 0.000000 0.000000 0.000000 
0.000000 0.000000 0.000000 1.000000 
0.000000 1.000000 0.000000 0.000000 
0.000000 1.000000 0.000000 0.000000 
0.000000 0.000000 1.000000 0.000000 
0.000000 0.000000 1.000000 0.000000 
0.000000 1.000000 0.000000 0.000000 
1.000000 0.000000 0.000000 0.000000 
