# Supplementary material for: Escherichia coli genome-wide promoter analysis: Identification of additional AtoC binding target elements
Source: BMC Genomics. 2011 May 13;12:238. doi: 10.1186/1471-2164-12-238 (PMC3118216; doi:10.1186/1471-2164-12-238)
Supplement: Additional file 2 — Results of the genome-wide screenings using the motifs 1-5. Excel file with the motif searching results of each motif 1-5 at prior probability set to 0.7, in both intergenic and gene-encoding regions. [file 1471-2164-12-238-S2.XLS]

## Sheet: Motif 1
Hits of motif 1 at prior probability set to 0.7 (promoter regions)					experimentally confirmed
Site	Score	Motif Strand	Corresponding gene	Gene Locus	Gene position		Gene strand	Gene product	Gene function	Hit position		distance from TSS
GCTATGCAGAAATTTGCACA	567300000	+	atoD	b2221	2321469	2322131	1	acetyl-CoA:acetoacetyl-CoA transferase, alpha subunit	enzyme; Degradation of small molecules: Fatty acids	2321286	2321305	-184	-165
GCGAGACGGGAATTTGCTCA	64831400	+	yhjR-bcsE	b3535-b3536	3694020, 3694481	3694208, 3696052	-1,1	conserved protein---conserved protein	NA---NA	3694290	3694309	-101,-192	-82,-173
GCTATGCAGAAAATTGCGCA	33051800	-	atoD	b2221	2321469	2322131	1	acetyl-CoA:acetoacetyl-CoA transferase, alpha subunit	enzyme; Degradation of small molecules: Fatty acids	2321307	2321326	-163	-144
GCGATACAGAAATATGAACA	18671000	+	galU	b1236	1290680	1291588	1	glucose-1-phosphate uridylyltransferase	enzyme; Degradation of small molecules: Carbon compounds	1290628	1290647	-53	-34
GCCATGCGGGGATTTAATCA	2701520	+	puuP	b1296	1355826	1357211	-1	putrescine importer	putative transport; Not classified	1357340	1357359	-148	-129
GCTATAGAAATAATTACACA	2064500	+	dmsA	b0894	940182	942626	1	dimethyl sulfoxide reductase, anaerobic, subunit A	enzyme; Energy metabolism, carbon: Anaerobic respiration	940114	940133	-69	-50
GCCGTCCAGATGTTTACACA	1351140	-	metR-metE	b3828-b3829	4009886, 4011076	4010839, 4013337	-1,1	DNA-binding transcriptional activator, homocysteine-binding---5-methyltetrahydropteroyltriglutamate- homocysteine S-methyltransferase	regulator; Amino acid biosynthesis: Methionine---enzyme; Amino acid biosynthesis: Methionine	4010907	4010926	-87,-170	-68,-151
GCGAGGCGGGTAATTAGACA	126947	-	ymiA	b4522	1333184	1333312	1	hypothetical protein	NA	1332986	1333005	-199	-180
GCGAAACAAATAATTACGCA	29210.7	+	mppA	b1329	1391251	1392864	1	murein tripeptide (L-ala-gamma-D-glutamyl-meso-DAP) transporter subunit	putative transport; Not classified	1391202	1391221	-50	-31
GGCCCAATTTACTGCTTAGG	8530.14	+	crr	b2417	2533856	2534365	1	glucose-specific enzyme IIA component of PTS	enzyme; Transport of small molecules: Carbohydrates, organic acids, alcohols	2533829	2533848	-28	-9
GCGATGCAAGAACATACTGA	7691.1	-	ybaP-ybaQ	b0482-b0483	506510, 507442	507304, 507783	-1,1	conserved protein---predicted DNA-binding transcriptional regulator	putative enzyme; Not classified---NA	507394	507413	-109,-49	-90,-30
GTCATCCGGCAATTTACTCA	2810.09	-	treA	b1197	1244902	1246599	-1	periplasmic trehalase	enzyme; Osmotic adaptation	1246872	1246891	-292	-273
GCTATTGAAGAATTTGCGCC	2772.78	-	nhaA	b0019	17489	18655	1	sodium-proton antiporter	transport; Transport of small molecules: Cations	17367	17386	-123	-104
GCGTTGCATAAATTTACCCA	2525.22	-	ysgA-udp	b3830-b3831	4013377, 4014454	4014192, 4015215	-1,1	predicted hydrolase---uridine phosphorylase	putative enzyme; Not classified---enzyme; Salvage of nucleosides and nucleotides	4014335	4014354	-162,-120	-143,-101
GCTTTGCGAGCATATGCGCA	2429.85	-	eptA	b4114	4331970	4333613	-1	predicted metal dependent hydrolase	NA	4333638	4333657	-44	-25
GCTATGCAGTAATTCAAAAA	1437.87	-	dbpA	b1343	1407535	1408908	1	ATP-dependent RNA helicase, specific for 23S rRNA	enzyme; RNA synthesis, modification, DNA transcription	1407210	1407229	-326	-307
GCTGTAGAAAAAATAACGCA	1170.79	-	rihB-yeiL	b2162-b2163	2252267, 2253377	2253208, 2254036	-1,1	ribonucleoside hydrolase 2---DNA-binding transcriptional activator of stationary phase nitrogen survival	NA---putative regulator; Not classified	2253233	2253252	-44,-145	-25,-126
GCTGTGCGCGAACATGCGCA	1132.52	-	atpI	b3739	3920083	3920463	-1	ATP synthase, membrane-bound accesory subunit	enzyme; ATP-proton motive force interconversion	3920728	3920747	-284	-265
GCGGTACGGTGAAATTAGCA	838.942	-	ygiZ-mdaB	b3027-b3028	3169901, 3170552	3170233, 3171133	-1,1	conserved inner membrane protein---NADPH quinone reductase	NA---phenotype; Not classified	3170486	3170505	-272,-67	-253,-48
GCGATTGTAGGGATTGCTCA	672.884	+	trmA-btuB	b3965-b3966	4160193, 4161662	4161293, 4163506	-1,1	tRNA (uracil-5-)-methyltransferase---vitamin B12/cobalamin outer membrane transporter	enzyme; Aminoacyl tRNA synthetases, tRNA modification---membrane; Outer membrane constituents	4161323	4161342	-49,-340	-30,-321
GCGATGATGATATTTCCTCA	586.063	-	lrhA-yfbQ	b2289-b2290	2403725, 2405583	2404663, 2406800	-1,1	DNA-binding transcriptional repressor of flagellar, motility and chemotaxis genes---predicted aminotransferase	regulator; Energy metabolism, carbon: Aerobic respiration---putative enzyme; Not classified	2405277	2405296	-633,-307	-614,-288
ACTATACGGAAAATTCCACT	581.673	-	ykgA-ykgQ	b0300-b4631	315710, 316663	316393, 316791	-1,1	NA---NA	NA---NA	316609	316628	-235,-55	-216,-36
GCTAACGAGTGGTTTAATCA	515.031	-	ykgJ	b0288	303077	303406	-1	predicted ferredoxin	putative carrier; Not classified	303547	303566	-160	-141
GCGAGAGATATAATTGCACT	476.748	-	yedI-yedA	b1958-b1959	2026473, 2027563	2027390, 2028483	-1,1	conserved inner membrane protein---predicted inner membrane protein	NA---putative membrane; Not classified	2027485	2027504	-114,-79	-95,-60
GCTGTGCGAAAATATATTCG	408.88	-	gadW-gadY	b3515-b4452	3661913, 3662887	3662641, 3662991	-1,1	DNA-binding transcriptional activator---sRNA regulator of gadAB transcriptional activator GadX mRNA	putative regulator; Not classified---NA	3662806	3662825	-184,-82	-165,-63
GTTATACGAAAAGATAATCA	406.582	-	yjgK	b4252	4472885	4473337	1	conserved protein	NA	4472826	4472845	-60	-41
GCGTTACGGAACTTTACAAA	386.77	-	rpoE-nadB	b2573-b2574	2707459, 2708442	2708034, 2710064	-1,1	RNA polymerase, sigma 24 (sigma E) factor---quinolinate synthase, L-aspartate oxidase (B protein) subunit	regulator; Global regulatory functions---enzyme; Biosynthesis of cofactors, carriers: Pyridine nucleotide	2708133	2708152	-118,-310	-99,-291
GTGATGGGATTATTTGATCT	334.411	-	aegA-narQ	b2468-b2469	2581568, 2583753	2583547, 2585453	-1,1	fused predicted oxidoreductase: FeS binding subunit/NAD/FAD-binding subunit---sensory histidine kinase in two-component regulatory system with NarP (NarL)	putative enzyme; Not classified---enzyme; Energy metabolism, carbon: Anaerobic respiration	2583675	2583694	-147,-79	-128,-60
ACGTTACGGAAATGTGATCA	324.799	-	rbsD	b3748	3931374	3931793	1	predicted cytoplasmic sugar-binding protein	transport; Transport of small molecules: Carbohydrates, organic acids, alcohols	3931284	3931303	-91	-72
GACATAGAGTTGCTTGCACA	303.05	-	nadA	b0750	781308	782351	1	quinolinate synthase, subunit A	enzyme; Biosynthesis of cofactors, carriers: Pyridine nucleotide	781121	781140	-188	-169
GTTGGGCTGTAAATTGCGCA	279.252	-	fruR	b0080	88028	89032	1	DNA-binding transcriptional dual regulator	regulator; Energy metabolism, carbon: Glycolysis	87862	87881	-167	-148
ACGGGCGAGTAGATTGCGCA	272.097	-	tktA-yggG	b2935-b2936	3077666, 3079935	3079657, 3080693	-1,1	transketolase 1, thiamin-binding---predicted peptidase	enzyme; Central intermediary metabolism: Non-oxidative branch, pentose pathway---NA	3079822	3079841	-184,-114	-165,-95
GGTGTCCAGTAATTTAATTA	256.26	-	torY	b1873	1955056	1956156	-1	TMAO reductase III (TorYZ), cytochrome c-type subunit	putative enzyme; Not classified	1956167	1956186	-30	-11
GATATCGAGAAGTATACGTA	231.52	+	yjiK	b4333	4560766	4561626	-1	conserved protein	NA	4561655	4561674	-48	-29
GCCGGAGGGGAAATTGATTA	201.05	+	livJ	b3460	3596578	3597681	-1	leucine/isoleucine/valine transporter subunit	4.S.108 transport; substrate; L-leucine/L-valine/L-iso-leucine	3597868	3597887	-206	-187
GCTGGAGAGAAAAATGAATA	198.337	-	yjjJ	b4385	4619792	4621123	1	predicted DNA-binding transcriptional regulator	NA	4619695	4619714	-98	-79
GCCTCGGAGGTATTTAAACA	197.309	-	cpxR-cpxP	b3912-b4484	4102995, 4103843	4103693, 4104343	-1,1	DNA-binding response regulator in two-component regulatory system with CpxA---periplasmic protein combats stress	putative regulator; Not classified---7.2 location of gene products; periplasmic space	4103695	4103714	-21,-149	-2,-130
GCTACATGGAGATTAACTCA	191.965	+	lpp	b1677	1755445	1755681	1	murein lipoprotein	membrane; Murein sacculus, peptidoglycan	1755408	1755427	-38	-19
GAGGGGCAATAATTTGAACT	180.807	-	ygfT-ygfU	b2887-b2888	3027034, 3029389	3028953, 3030837	-1,1	fused predicted oxidoreductase: Fe-S subunit/nucleotide-binding subunit---predicted transporter	putative enzyme; Not classified---putative transport; Not classified	3029059	3029078	-125,-331	-106,-312
GCCCAACAGTAATATAATCA	172.805	-	yciG	b1259	1313880	1314059	-1	predicted protein	NA	1314287	1314306	-247	-228
GCCAGACGATAATAAAATCA	171.856	-	glyW	b1911	1990066	1990141	-1	tRNA-Gly	NA	1990169	1990188	-47	-28
GCAAGAGAGTGAATTGTTCA	161.349	-	ascG-ascF	b2714-b2715	2836276, 2837546	2837289, 2839003	-1,1	DNA-binding transcriptional repressor---fused cellobiose/arbutin/salicin-specific PTS enzymes: IIB component/IC component	regulator; Degradation of small molecules: Carbon compounds---enzyme; Transport of small molecules: Carbohydrates, organic acids, alcohols	2837400	2837419	-130,-147	-111,-128
GTTATCCAAAAAAAAGCACA	154.52	-	yedS	b4496	2032075	2033267	1	NA	NA	2032007	2032026	-69	-50
GTTATAGGGATTTTAGCTCA	137.264	-	yafC-yafD	b0208-b0209	229967, 231122	230881, 231922	-1,1	predicted DNA-binding transcriptional regulator---conserved protein	putative transport; Not classified---NA	231047	231066	-185,-76	-166,-57
ACGAGCCAGAAATCTGTTCA	135.002	-	rho	b3783	3964440	3965699	1	transcription termination factor	factor; RNA synthesis, modification, DNA transcription	3964263	3964282	-178	-159
GCCTTACGGAAATTGGAGCT	133.249	-	ygcW-yqcE	b2774-b2775	2897510, 2898614	2898295, 2899891	-1,1	predicted deoxygluconate dehydrogenase---predicted transporter	putative enzyme; Not classified---putative transport; Not classified	2898301	2898320	-25,-314	-6,-295
TCGGTGGGTTAGTATACACA	120.532	+	priA-rpmE	b3935-b3936	4122635, 4125036	4124833, 4125248	-1,1	Primosome factor n' (replication factor Y)---50S ribosomal subunit protein L31	factor; DNA - replication, repair, restriction/modification---structural component; Ribosomal proteins - synthesis, modification	4124856	4124875	-42,-181	-23,-162
GCGCTGCGGATATCTGAACC	112.855	+	yfcC	b2298	2415103	2416623	1	predicted inner membrane protein	putative enzyme; Not classified	2414937	2414956	-167	-148
AAGATGCGGGGATTTTCGCA	95.8173	-	yajD	b0410	429829	430176	1	conserved protein	NA	429767	429786	-63	-44
GCCAGGCGGAAAATGAGGCA	80.1215	+	yhjG	b3524	3674313	3676388	-1	predicted outer membrane biogenesis protein	NA	3676422	3676441	-53	-34
GGTGTTCAGATGATTAAACA	57.2435	+	yfcF-yfcG	b2301-b2302	2417863, 2418643	2418507, 2419290	-1,1	predicted enzyme---predicted glutathione S-transferase	NA---putative enzyme; Not classified	2418612	2418631	-124,-32	-105,-13
TCCATCCCGTGAAATGCACA	48.4563	-	yicH	b3655	3828480	3830189	1	conserved protein	NA	3828456	3828475	-25	-6
GGGATGAAGTGGTTTACTGA	44.5852	+	perR-insN	b0254-b4587	268513, 269502	269406, 271413	-1,1	CP4-6 prophage; predicted DNA-binding transcriptional regulator---NA	putative regulator; Not classified---NA	269427	269446	-40,-76	-21,-57
GATAAGCGGATGTTTACATA	22.84	+	yfbP	b2275	2387135	2387986	1	predicted protein	NA	2387097	2387116	-39	-20
GCGGGGGAAACGTTTACGGA	21.5317	-	rhtC	b3823	4005780	4006400	1	threonine efflux system	4.S.180 transport; substrate; threonine	4005750	4005769	-31	-12
GCTAACCTGTTAAATAATCA	20.8372	-	ymgA	b1165	1215291	1215563	1	predicted protein	NA	1215260	1215279	-32	-13
Hits of motif 1 at prior probability set to 0.7 (gene-encoding regions)
					3740
Site	Score	Motif Strand	Corresponding gene	Gene locus	Gene position		Gene strand	Gene product	Gene function	Hit distance downstream TSS
GCGATCCAAAAGTTTACTCA	29616300	+	narZ	b1468	1536874	1540614	-1	nitrate reductase 2 (NRZ), alpha subunit	enzyme; Energy metabolism, carbon: Anaerobic respiration	3721	3740
GCGGTGCAGGAGATTGCACA	5624840	+	fliT	b1926	2003737	2004102	1	predicted chaperone	regulator; Surface structures	127	146
GCGATGGGGATATTTGCTAA	669680	-	yicO	b3664	3840478	3841812	-1	predicted xanthine/uracil permase	NA	1085	1104
GCGGTCGAGATATTTGATCA	603409	-	nirB	b3365	3492033	3494576	1	nitrite reductase, large subunit, NAD(P)H-binding	enzyme; Energy metabolism, carbon: Anaerobic respiration	2186	2205
GCTATAGAGAAGTTCGAACA	398904	-	fsaB	b3946	4137069	4137731	-1	fructose-6-phosphate aldolase 2	putative enzyme; Not classified	38	57
TCTAGGCAAATATTTGCTAA	334961	-	yadK	b0136	151003	151599	-1	predicted fimbrial-like adhesin protein	orf; Not classified	242	261
CCGGTCCAGGAATTTACTCA	214444	-	narG	b1224	1279087	1282830	1	nitrate reductase 1, alpha subunit	enzyme; Energy metabolism, carbon: Anaerobic respiration	2	21
GCGAAACGATTAATTACACA	167270	+	ycjM	b1309	1368240	1369919	1	predicted glucosyltransferase	putative enzyme; Not classified	94	113
GCGGGGCCGAAATTTGCGCA	144809	-	rutB	b1011	1071394	1072086	-1	predicted enzyme	putative enzyme; Not classified	104	123
GCAGTACAGGAAATTAAACA	86450	-	xylE	b4031	4238802	4240277	-1	D-xylose transporter	transport; Transport of small molecules: Carbohydrates, organic acids, alcohols	704	723
GCAATAGAAAAAATTAAACA	74813.6	+	yahE	b0319	335149	336012	1	predicted protein	NA	754	773
GCGATGCAAAAATTCGGTCA	69594.2	+	dld	b2133	2220207	2221922	1	D-lactate dehydrogenase, FAD-binding, NADH independent	enzyme; Energy metabolism, carbon: Aerobic respiration	1093	1112
ACTGTACAGAAAGTTGCTCA	52410.4	-	yeaM	b1790	1872779	1873600	-1	predicted DNA-binding transcriptional regulator	putative regulator; Not classified	134	153
GCGTGGCAGGAAATTGAACA	51558.8	+	mnmE	b3706	3884851	3886215	1	GTPase	putative enzyme; Detoxification	865	884
GCGGTGCGAAAATTTACGCT	46625.6	+	fabF	b1095	1151162	1152403	1	3-oxoacyl-[acyl-carrier-protein] synthase II	enzyme; Fatty acid and phosphatidic acid biosynthesis	749	768
GCGAGCCAGAAATTGGCGCA	39180.8	+	fkpB	b0028	25826	26275	1	FKBP-type peptidyl-prolyl cis-trans isomerase (rotamase)	putative enzyme; Proteins - translation and modification	272	291
GTGATGCAGTTAATTGAGCA	35496.6	+	hypD	b2729	2850158	2851279	1	protein required for maturation of hydrogenases	phenotype; Energy metabolism, carbon: Anaerobic respiration	37	56
GCGGGTCAGGTAATTGCACA	32506.4	-	gadB	b1493	1568669	1570069	-1	glutamate decarboxylase B, PLP-dependent	enzyme; Central intermediary metabolism: Pool, multipurpose conversions	422	441
GCGGGTCAGGTAATTGCACA	32506.4	-	gadA	b3517	3664203	3665603	-1	glutamate decarboxylase A, PLP-dependent	enzyme; Central intermediary metabolism: Pool, multipurpose conversions	422	441
GCTGTAGAGGTATTCAATCA	31104.1	-	maoC	b1387	1449621	1451666	-1	fused aldehyde dehydrogenase/enoyl-CoA hydratase	NA	74	93
GATATGCAAAGTTTTACTCA	28398.5	-	ybdN	b0602	634572	635792	-1	conserved protein	NA	123	142
GCGGGACAAATAATGACTCA	24968.7	-	yabI	b0065	71351	72115	1	conserved inner membrane protein	NA	623	642
GACATGCAGTTGATTACACA	21588.6	+	eutR	b2437	2552152	2553204	-1	predicted DNA-binding transcriptional regulator	putative regulator; Not classified	250	269
GCGATCCGGTAGTTTATTCA	20633.2	-	yjhI	b4299	4523038	4523826	-1	KpLE2 phage-like element; predicted DNA-binding transcriptional regulator	putative regulator; Not classified	109	128
ACGATGCTGAAATTTGCGCA	20552.6	-	uxaB	b1521	1607253	1608704	-1	altronate oxidoreductase, NAD-dependent	enzyme; Degradation of small molecules: Carbon compounds	508	527
GCGACCCAAAGGTTTGATCA	16966.6	-	yehH	b4499	2194496	2198291	1	NA	NA	3561	3580
GCGGCAGAAGAATTTACTCA	16424.7	-	trmA	b3965	4160193	4161293	-1	tRNA (uracil-5-)-methyltransferase	enzyme; Aminoacyl tRNA synthetases, tRNA modification	287	306
GCGGAACGGGTAAATACTCA	16385.3	+	yafK	b0224	245065	245805	-1	conserved protein	NA	211	230
GGTATGCAGAACATTGAACA	14510.8	+	secD	b0408	426871	428718	1	SecYEG protein translocase auxillary subunit	transport; Protein, peptide secretion	1336	1355
GCGCTGCCAGAATTTGCTCA	14168.9	-	dppD	b3541	3700888	3701871	-1	dipeptide transporter	transport; Protein, peptide secretion	200	219
GCTGGTCGATAATTTGCACA	13761	+	erfK	b1990	2060415	2061347	-1	conserved protein with NAD(P)-binding Rossmann-fold domain	NA	234	253
GCAGGGGAGGGAATTACTCA	13523.7	+	fdrA	b0518	545904	547571	1	predicted acyl-CoA synthetase with NAD(P)-binding Rossmann-fold domain	transport; Protein, peptide secretion	646	665
GCAAGGCAGCAATATGCTCA	12678.7	-	rffT	b4481	3975548	3976627	1	TDP-Fuc4NAc:lipidIIFuc4NAc transferase	NA	588	607
GCGATGCAGGAAATTAGCCA	11382.1	+	pabA	b3360	3488288	3488851	-1	aminodeoxychorismate synthase, subunit II	enzyme; Biosynthesis of cofactors, carriers: Folic acid	4	23
GCCATATAAAAATTTGAATA	11046.3	+	yjcF	b4066	4279806	4281098	-1	conserved protein	NA	539	558
GCTGTCGAGAACTTTACGCA	10729.1	-	degP	b0161	180884	182308	1	serine endoprotease (protease Do), membrane-associated	enzyme; Degradation of proteins, peptides, glycopeptides	1340	1359
GCCATAGAAAGATTTCATCA	10303.6	-	fdnG	b1474	1545425	1548472	1	formate dehydrogenase-N, alpha subunit, nitrate-inducible	7.1 location of gene products; cytoplasm	1523	1542
GCGGTGGAGTCAAATGCACA	9540.14	-	cysD	b2752	2873443	2874351	-1	sulfate adenylyltransferase, subunit 2	enzyme; Central intermediary metabolism: Sulfur metabolism	122	141
GCTGTGCGATAAATTTATCA	9413.12	+	rsuA	b2183	2277810	2278505	-1	16S rRNA pseudouridylate 516 synthase	enzyme; RNA synthesis, modification, DNA transcription	669	688
GCGATGCAGAAATTGACGCT	9222.14	-	chiA	b3338	3465182	3467875	-1	periplasmic endochitinase	putative enzyme; Not classified	244	263
GCGATGCTGATATTTGCACC	9189.23	-	cheA	b1888	1971384	1973348	-1	fused chemotactic sensory histidine kinase in two-component regulatory system with CheB and CheY: sensory histidine kinase/signal sensing protein	enzyme; Chemotaxis and mobility	596	615
GCGATGGGAAAAATTACCTA	8079.24	-	ybjL	b0847	887357	889042	-1	predicted transporter	putative transport; Not classified	1408	1427
GCTATGCAGTTAATTGCCGA	7301.98	-	trpE	b1264	1319408	1320970	-1	component I of anthranilate synthase	enzyme; Amino acid biosynthesis: Tryptophan	245	264
GCTGAACAAGGGTATGCTCA	7170.62	-	ybeT	b0647	678075	678629	-1	conserved outer membrane protein	NA	146	165
GCTATGAAAATATTTCATCA	7156.8	+	pdxH	b1638	1715375	1716031	-1	pyridoxine 5'-phosphate oxidase	enzyme; Biosynthesis of cofactors, carriers: Pyridoxine	262	281
GCCAGACGGGAATACGCTCA	7012.65	-	yjjJ	b4385	4619792	4621123	1	predicted DNA-binding transcriptional regulator	NA	177	196
TCTATACAGGCGTTTAATCA	6910.06	-	ygcJ	b2758	2879073	2880164	-1	predicted protein	NA	152	171
GCGATGCTGGAAATGACTCA	6322.69	+	yjaG	b3999	4197527	4198117	1	conserved protein	NA	382	401
GCGATCGAACAGTTTACGCA	6205.63	+	gph	b3385	3511653	3512411	-1	phosphoglycolate phosphatase	enzyme; Degradation of small molecules: Carbon compounds	460	479
GCTCGACAGAGAAATGCGCA	6203.36	-	hda	b2496	2616097	2616843	-1	ATPase regulatory factor involved in DnaA inactivation	putative factor; Not classified	96	115
GCCGGGGAAAAATTTACTTA	6023.37	-	ytfR	b4485	4449081	4450583	1	predicted sugar transporter subunit: ATP-binding component of ABC superfamily	4.S.173 transport; substrate; sugar	44	63
GCGAAAGCGGAATTTGCTCA	5789.06	+	rluF	b4022	4228377	4229249	1	23S rRNA pseudouridine synthase	NA	41	60
GCGATAGTGATAGTTGAACA	5747.99	+	ybaE	b0445	464836	466536	-1	predicted transporter subunit: periplasmic-binding component of ABC superfamily	NA	94	113
GCTGGGGGATAATTTGCTAA	5714.28	-	eutR	b2437	2552152	2553204	-1	predicted DNA-binding transcriptional regulator	putative regulator; Not classified	411	430
GAGACGCGGAAAAATGCACA	5660.56	+	ykgJ	b0288	303077	303406	-1	predicted ferredoxin	putative carrier; Not classified	272	291
GCTCTGCGAGGATAGACTCA	5510.47	-	sbp	b3917	4106857	4107846	1	sulfate transporter subunit	transport; Transport of small molecules: Anions	699	718
GTCGGCCAGAGATTTACTCA	5450.28	+	rfaE	b3052	3193342	3194775	-1	fused heptose 7-phosphate kinase/heptose 1-phosphate adenyltransferase	putative enzyme; Not classified	1171	1190
GCTATGATAAGGATTACTCA	5392.61	+	btuB	b3966	4161662	4163506	1	vitamin B12/cobalamin outer membrane transporter	membrane; Outer membrane constituents	1637	1656
GCGATCCAGACATTTACGCT	5172.78	+	ndh	b1109	1165308	1166612	1	respiratory NADH dehydrogenase 2/cupric reductase	enzyme; Energy metabolism, carbon: Aerobic respiration	917	936
GCTATTGAAAAAATCGCTCA	5020.49	+	yfbR	b2291	2406884	2407483	1	deoxyribonucleoside 5'-monophosphatase	phenotype; Not classified	283	302
GCAATGCAGGAATATGAGCT	5012.63	-	pdxY	b1636	1713050	1713913	-1	pyridoxal kinase 2/pyridoxine kinase	enzyme; Biosynthesis of cofactors, carriers: Pyridoxine	68	87
GCTGTAGAGGAATTAGATAA	4989.89	+	yoaD	b1815	1896451	1898049	1	predicted phosphodiesterase	NA	157	176
GCGAGGGAGAGATAAACGCA	4632.48	-	ftsW	b0089	98403	99647	1	integral membrane protein involved in stabilizing FstZ ring during cell division	membrane; Cell division	2	21
GCTCCGCGGAAATATAAACA	4614.92	+	rfc	b2035	2104084	2105250	-1	O-antigen polymerase	enzyme; Macromolecule metabolism: Lipopolysaccharide	222	241
GCTCTCCAGCAGTTTGCACA	4470.12	+	hisS	b2514	2637323	2638597	-1	histidyl tRNA synthetase	enzyme; Aminoacyl tRNA synthetases, tRNA modification	538	557
GCGGTCGAGATAATTGATTA	4375.5	+	yjjL	b4356	4591384	4592745	-1	predicted transporter	putative transport; Not classified	1189	1208
GCCGTGCGTGTATTTGGTCA	4216.34	+	rluB	b1269	1324876	1325751	1	23S rRNA pseudouridylate synthase	NA	421	440
TCGATGGAAGTGTATGAACA	4174.99	+	torA	b0997	1058479	1061025	1	trimethylamine N-oxide (TMAO) reductase I, catalytic subunit	enzyme; Energy metabolism, carbon: Anaerobic respiration	613	632
GCGATGCGATTAATTAAACG	4155.22	-	ycjF	b1322	1383535	1384596	1	conserved inner membrane protein	NA	709	728
GCGATACGGATCTTTAATGA	3633.08	-	ygfM	b2880	3018562	3019341	1	predicted oxidoreductase	NA	458	477
GCAATCGCGATATTTACACA	3584.73	+	rsgA	b4161	4388480	4389532	-1	ribosome small subunit-dependent GTPase A	NA	148	167
TCTGTAGAGGTGTATGAACA	3442.5	-	torZ	b1872	1952602	1955031	-1	trimethylamine N-oxide reductase system III, catalytic subunit	enzyme; Central intermediary metabolism	1844	1863
GCGATTCAGGAAATTAATGA	3350.54	+	yiiG	b3896	4085025	4086080	1	conserved protein	NA	628	647
GCTGTGCGAAGAAATTAGCA	3337.15	-	cadA	b4131	4354493	4356640	-1	lysine decarboxylase 1	enzyme; Degradation of small molecules: Amino acids	1935	1954
GCCATCCATATGTTTATACA	3293.01	-	ycbS	b0940	998439	1001039	1	predicted outer membrane usher protein	putative membrane; Not classified	1439	1458
GCGATAGAGGAATTAAAAAA	3270.22	-	pgaB	b1023	1087062	1089080	-1	predicted enzyme associated with biofilm formation	NA	1226	1245
GCAATGGAAAAGGTTGCACA	3052.98	+	pheA	b2599	2735767	2736927	1	fused chorismate mutase P/prephenate dehydratase	enzyme; Amino acid biosynthesis: Phenylalanine	709	728
GAGATTCAGTAATTGGCTCA	3006.07	+	astB	b1745	1824940	1826283	-1	succinylarginine dihydrolase	NA	46	65
CCTATATAAAAATTAGCGCA	2972.94	+	yeeJ	b1978	2042962	2050038	1	adhesin	putative factor; Not classified	6326	6345
GCGAGTCAGGTAATTATTCA	2946.3	-	ydiZ	b1724	1805424	1805714	1	predicted protein	NA	77	96
ACGATAGGGAGTATTGATCA	2890.16	-	yfaL	b2233	2338439	2342191	-1	adhesin	putative transport; Not classified	2588	2607
GCTGGGCAAAGAACTGCACA	2882.05	+	folE	b2153	2241006	2241674	-1	GTP cyclohydrolase I	enzyme; Biosynthesis of cofactors, carriers: Folic acid	228	247
GCGTGGCGATAATATAATCA	2879.24	-	gspC	b3324	3453600	3454415	1	general secretory pathway component, cryptic	putative transport; Not classified	519	538
ACTGGGCGATAAATTGCTCA	2830	-	ves	b1742	1822386	1822961	-1	conserved protein	NA	126	145
GCGCGGCGGGACATTGCTCA	2726.62	-	phoQ	b1129	1187539	1188999	-1	sensory histidine kinase in two-compoent regulatory system with PhoP	enzyme; Global regulatory functions	462	481
CCTATGGCAGTATATGCACA	2628.76	+	pldA	b3821	4002885	4003754	1	outer membrane phospholipase A	enzyme; Central intermediary metabolism: Phosphorus compounds	43	62
GCAGGGCGGAAGTATGATCA	2589.19	-	fumA	b1612	1684755	1686401	-1	fumarate hydratase (fumarase A), aerobic Class I	enzyme; Energy metabolism, carbon: TCA cycle	270	289
GCTGTACAAAAACTTGAAGA	2547.18	+	lrp	b0889	931818	932312	1	DNA-binding transcriptional dual regulator, leucine-binding	regulator; Central intermediary metabolism: Pool, multipurpose conversions	286	305
GCCAGGCAGATAAATAGTCA	2516.44	+	gfcC	b0985	1047168	1047914	-1	conserved protein	NA	652	671
GCGATCGGAGGTATTGCGCA	2425.33	+	purL	b2557	2689678	2693565	-1	phosphoribosylformyl-glycineamide synthetase	enzyme; Purine ribonucleotide biosynthesis	397	416
GCAGTGGGGAATATTGCACA	2355.5	-	rrsD	b3278	3425243	3426784	-1	16S ribosomal RNA of rrnD operon	NA	1170	1189
GCAGTGGGGAATATTGCACA	2355.5	+	rrsH	b0201	223771	225312	1	16S ribosomal RNA of rrnH operon	NA	354	373
GCAGTGGGGAATATTGCACA	2355.5	+	rrsA	b3851	4033554	4035095	1	16S ribosomal RNA of rrnA operon	NA	354	373
GCAGTGGGGAATATTGCACA	2355.5	+	rrsB	b3968	4164682	4166223	1	16S ribosomal RNA of rrnB operon	NA	354	373
GCAGTGGGGAATATTGCACA	2355.5	-	rrsG	b2591	2727638	2729179	-1	16S ribosomal RNA of rrnG operon	NA	1170	1189
GCAGTGGGGAATATTGCACA	2355.5	+	rrsC	b3756	3939831	3941372	1	16S ribosomal RNA of rrnC operon	NA	354	373
GCAGTGGGGAATATTGCACA	2355.5	+	rrsE	b4007	4206170	4207711	1	16S ribosomal RNA of rrnE operon	NA	354	373
GCGATCCGGGAATTTACGTG	2334.61	+	dxs	b0420	437539	439401	-1	1-deoxyxylulose-5-phosphate synthase, thiamine-requiring, FAD-requiring	enzyme; Central intermediary metabolism: Pool, multipurpose conversions	778	797
CCCGTACACAAAAATGCACA	2225.85	+	rrlB	b3970	4166664	4169567	1	23S ribosomal RNA of rrnB operon	NA	335	354
CCCGTACACAAAAATGCACA	2225.85	-	rrlG	b2589	2724303	2727206	-1	23S ribosomal RNA of rrnG operon	NA	2551	2570
CCCGTACACAAAAATGCACA	2225.85	+	rrlE	b4009	4208066	4210969	1	23S ribosomal RNA of rrnE operon	NA	335	354
CCCGTACACAAAAATGCACA	2225.85	+	rrlC	b3758	3941727	3944630	1	23S ribosomal RNA of rrnC operon	NA	335	354
CCCGTACACAAAAATGCACA	2225.85	-	rrlD	b3275	3421902	3424805	-1	23S ribosomal RNA of rrnD operon	NA	2551	2570
CCCGTACACAAAAATGCACA	2225.85	+	rrlA	b3854	4035542	4038446	1	23S ribosomal RNA of rrnA operon	NA	335	354
CCCGTACACAAAAATGCACA	2225.85	+	rrlH	b0204	225759	228662	1	23S ribosomal RNA of rrnH operon	NA	335	354
GCTACGCGGTCATTTGCGCA	2195.66	+	alx	b3088	3236602	3237567	1	predicted inner membrane protein, part of terminus	putative transport; Not classified	528	547
GCCGTGGAGTAATGTACTCT	2186.65	-	fimD	b4317	4543119	4545755	1	outer membrane usher protein, type 1 fimbrial synthesis	membrane; Outer membrane constituents	1190	1209
GCTATCGACAAAAATAATCA	2185.32	+	ybjJ	b0845	885354	886562	-1	predicted transporter	putative regulator; Not classified	301	320
GCTACACAGTCATTTGCTTA	2184.35	+	hyfG	b2487	2606509	2608176	1	hydrogenase 4, subunit	enzyme; Energy metabolism, carbon: Anaerobic respiration	846	865
GGTAGCCGGGAGAATGCACA	2156.52	-	yfeH	b2410	2524968	2525966	1	predicted inner membrane protein	putative enzyme; Not classified	314	333
GCGATCCTGCGATTTACGCA	2151.45	+	atpG	b3733	3915425	3916288	-1	F1 sector of membrane-bound ATP synthase, gamma subunit	enzyme; ATP-proton motive force interconversion	751	770
GCGAAATAAAAATATAATCA	2078.76	-	yfbK	b2270	2382017	2383744	-1	conserved protein	NA	1707	1726
GCTGTGGCGAAGTTTGAGCA	2042.45	+	fsaA	b0825	862865	863527	1	fructose-6-phosphate aldolase 1	NA	607	626
GCGCTGGAGAAATAAGCACA	1954.22	-	ybhH	b0769	799982	801034	1	conserved protein	NA	753	772
GCCGTACTGGAATTTACGAA	1900.91	+	pnp	b3164	3307055	3309190	-1	polynucleotide phosphorylase/polyadenylase	7.1 location of gene products; cytoplasm	2101	2120
GCAATTCGATAAATTGCATA	1880.14	+	ydeM	b1497	1577657	1578814	-1	conserved protein	putative enzyme; Not classified	594	613
GCGATCGAGGGATTCGCCCA	1822.73	-	bamA	b0177	197928	200360	1	conserved protein	NA	362	381
GCGGTAGAAAAAATCGCGCA	1816.55	+	hmp	b2552	2683857	2685047	1	fused nitric oxide dioxygenase/dihydropteridine reductase 2	enzyme; Energy metabolism, carbon: Electron transport	229	248
GCGATACCATTAAATAATCA	1803.75	-	ppk	b2501	2621066	2623132	1	polyphosphate kinase, component of RNA degradosome	enzyme; Central intermediary metabolism: Phosphorus compounds	1500	1519
GACGTGCAGAAATTCGCGCA	1767.55	+	fcl	b2052	2124249	2125214	-1	bifunctional GDP-fucose synthetase: GDP-4-dehydro-6-deoxy-D-mannose epimerase/ GDP-4-dehydro-6-L-deoxygalactose reductase	NA	325	344
GCTGGGGGAGAAATTGCTCG	1724.77	-	ybaL	b0478	500786	502462	-1	predicted transporter with NAD(P)-binding Rossmann-fold domain	putative transport; Not classified	366	385
GTTGTGCAGAAAATTAATAA	1661.3	-	murC	b0091	100765	102240	1	UDP-N-acetylmuramate:L-alanine ligase	enzyme; Murein sacculus, peptidoglycan	641	660
GCCATCGACAAATTTGGTCA	1661.2	-	cstA	b0598	629117	631222	1	carbon starvation protein	phenotype; Global regulatory functions	929	948
GCTCGCCGAAAATCTGCACA	1651.32	+	hsdR	b4350	4581272	4584838	-1	endonuclease R	enzyme; Degradation of DNA	1620	1639
GCGGGGTGAAAATTTTCTCA	1611.32	-	yagF	b0269	282425	284392	1	CP4-6 prophage; predicted dehydratase	putative enzyme; Not classified	9	28
GTCATAGAGGAATTTACGCC	1610.95	-	thrA	b0002	337	2799	1	fused aspartokinase I and homoserine dehydrogenase I	7.1 location of gene products; cytoplasm	1799	1818
GCGGAACAGGTGATTGATCA	1560.22	-	uspE	b1333	1395696	1396646	-1	stress-induced protein	NA	80	99
GCTGTACAAAAAACTGAACT	1556.21	-	glyA	b2551	2682276	2683529	-1	serine hydroxymethyltransferase	enzyme; Amino acid biosynthesis: Glycine	495	514
GCGATCGAAATCTTTACTTA	1519.39	+	ptrA	b2821	2954018	2956906	-1	protease III	enzyme; Degradation of proteins, peptides, glyco	244	263
GCGCTAAGTGTATTTACACA	1518.77	+	rutF	b1007	1069083	1069577	-1	predicted oxidoreductase, flavin:NADH component	NA	269	288
GCGATGCAGTAAAAGCCTCA	1488.64	-	ybaE	b0445	464836	466536	-1	predicted transporter subunit: periplasmic-binding component of ABC superfamily	NA	1099	1118
CCGGGTCAGTAATTTGCACA	1479.62	+	clpB	b2592	2729622	2732195	-1	protein disaggregation chaperone	putative enzyme; Degradation of proteins, peptides, glyco	1470	1489
GCCAGAGGGGGATTTCATCA	1467.1	-	yhjD	b3522	3671385	3672398	1	conserved inner membrane protein	NA	860	879
GCGAGCGGGGGATTTGCGCG	1413.96	-	ada	b2213	2307363	2308427	-1	fused DNA-binding transcriptional dual regulator/O6-methylguanine-DNA methyltransferase	enzyme; DNA - replication, repair, restriction/modification	430	449
GCGATACGGGCAATTAATAA	1401.96	-	yphA	b2543	2671368	2671790	1	predicted inner membrane protein	NA	49	68
ACCACGCAGAGATTTAATCA	1375.3	-	sdaC	b2796	2926251	2927540	1	predicted serine transporter	putative transport; Transport of small molecules: Amino acids, amines	995	1014
GCCGTACAGGAAATTGTTCC	1360.69	+	ydhS	b1668	1745155	1746759	1	conserved protein with FAD/NAD(P)-binding domain	NA	1075	1094
GCGATACAGCACATTGGTCA	1345.67	-	rhaS	b3905	4095759	4096595	1	DNA-binding transcriptional activator, L-rhamnose-binding	regulator; Degradation of small molecules: Carbon compounds	242	261
GCGATCGAAGAGTTTAAACG	1308.88	-	dnaA	b3702	3880349	3881752	-1	chromosomal replication initiator protein DnaA, DNA-binding transcriptional dual regulator	putative regulator; DNA - replication, repair, restriction/modification	734	753
ACTATGCAAATGTACGAACA	1277.25	+	ppx	b2502	2623137	2624678	1	exopolyphosphatase	enzyme; Central intermediary metabolism: Phosphorus compounds	1018	1037
GCTGTACGAATCTTTACTGA	1248.55	-	aas	b2836	2971877	2974036	-1	fused 2-acylglycerophospho-ethanolamine acyl transferase/acyl-acyl carrier protein synthetase	enzyme; Fatty acid and phosphatidic acid biosynthesis	1527	1546
GCTAAACAGATATTGGGTCA	1243.51	+	birA	b3973	4171105	4172070	1	bifunctional biotin-[acetylCoA carboxylase] holoenzyme synthetase/ DNA-binding transcriptional repressor, bio-5'-AMP-binding	enzyme; Biosynthesis of cofactors, carriers: Biotin	205	224
GCGGGCGAGGAAGATACTCA	1227.45	+	caiT	b0040	40417	41931	-1	predicted transporter	putative transport; Central intermediary metabolism: Pool, multipurpose conversions	505	524
ACCATGGGGGAATTTGAAGA	1227.22	+	ycdX	b1034	1098102	1098839	1	predicted zinc-binding hydrolase	NA	592	611
ATGGGGCTAGAATTTACACA	1224.38	-	ybcY	b0562	581375	582029	-1	NA	NA	619	638
GCTGTAGAGAAAATTGGTAA	1215.08	+	rpoZ	b3649	3820129	3820404	1	RNA polymerase, omega subunit	enzyme; RNA synthesis, modification, DNA transcription	25	44
GCTCGACCAGAATATGCTCA	1167.23	+	modE	b0761	793079	793867	-1	DNA-binding transcriptional dual regulator	regulator; Transport of small molecules: Anions	594	613
GTTGTGCGACTAATTGCGCA	1132.25	+	frvR	b3897	4086130	4087878	-1	predicted regulator	putative regulator; Not classified	324	343
GCAGTAGAAAGCTTTGCTCA	1128.18	-	yaeR	b0187	211877	212266	1	predicted lyase	NA	56	75
GAGATCCAGTAAGTTGGACA	1113.65	-	ybfG	b0691	715170	715820	-1	NA	NA	385	404
GCCGCACAGAAATTTGATCC	1083.77	-	tynA	b1386	1447100	1449373	-1	tyramine oxidase, copper-requiring	enzyme; Degradation of small molecules: Amines	440	459
GGGAGACGATAATTTTAACA	1051.58	+	yhiL	b4660	3630875	3632481	-1	NA	NA	1239	1258
GGTACAGGGAAATTTACGCA	1045.75	-	paaK	b1398	1460149	1461462	1	phenylacetyl-CoA ligase	NA	179	198
GCCTTGCAGAAATTTCGACA	1035.12	+	phoQ	b1129	1187539	1188999	-1	sensory histidine kinase in two-compoent regulatory system with PhoP	enzyme; Global regulatory functions	252	271
GGGAAAAGAAAATTTGCTCA	1008.99	-	lipB	b0630	660860	661501	-1	lipoyl-protein ligase	enzyme; Biosynthesis of cofactors, carriers: Lipoate	229	248
GCCAGACGAGAAATTACGCC	990334	-	aroD	b1693	1772710	1773468	1	3-dehydroquinate dehydratase	enzyme; Amino acid biosynthesis: Chorismate	625	644
GCGATGGGGGAATTAAAGCT	982.29	-	yafJ	b0223	244327	245094	1	predicted amidotransfease	putative enzyme; Not classified	163	182
GGAATACAGAAAATGGCACA	956829	-	yijD	b3964	4159794	4160153	1	conserved inner membrane protein	NA	96	115
GCCTGGCAGAAATTTATTCA	944654	+	djlC	b0649	679435	680886	1	Hsc56 co-chaperone of HscC	NA	274	293
GCCAGCCAGTTATTTACCCA	925134	+	menC	b2261	2373022	2373984	-1	o-succinylbenzoyl-CoA synthase	enzyme; Biosynthesis of cofactors, carriers: Menaquinone, ubiquinone	749	768
GCCAGCCAAGAGTTTGCGCC	907132	+	menD	b2264	2375611	2377281	-1	bifunctional 2-oxoglutarate decarboxylase/ SHCHC synthase	enzyme; Biosynthesis of cofactors, carriers: Menaquinone, ubiquinone	933	952
GCCATGCGAAACCTTACACT	901124	-	fruA	b2167	2257741	2259432	-1	fused fructose-specific PTS enzymes: IIBcomponent/IIC components	regulator; Degradation of small molecules: Carbon compounds	1426	1445
GCTGGGCAGGTGTTTGCAGA	875252	-	yejH	b2184	2278654	2280414	1	predicted ATP-dependet helicase	putative enzyme; Not classified	1527	1546
GCTGTACCAGGATTTAGTCA	847224	-	yjhS	b4309	4534637	4535617	-1	conserved protein	NA	510	529
GCCAGAAAGGTATTTACTCG	777035	+	iscA	b2528	2657585	2657908	-1	FeS cluster assembly protein	putative regulator; Not classified	272	291
GTTGGGCAAAAAATGACTCA	775574	+	ycjW	b1320	1380987	1381985	-1	predicted DNA-binding transcriptional regulator	putative regulator; Not classified	582	601
GCTTGCGAGAAAGTTGAACA	767013	+	ycaD	b0898	945094	946242	1	predicted transporter	putative transport; Not classified	928	947
GCTGTACAAAGATATCGACA	758472	+	uxuA	b4322	4549659	4550843	1	mannonate hydrolase	enzyme; Degradation of small molecules: Carbon compounds	594	613
GCAATAAAATAGTTTACGCA	756679	+	xylE	b4031	4238802	4240277	-1	D-xylose transporter	transport; Transport of small molecules: Carbohydrates, organic acids, alcohols	920	939
GCGATCCAGTAAATAGAACT	742769	+	puuA	b1297	1357514	1358932	-1	gamma-Glu-putrescine synthase	putative enzyme; Not classified	919	938
GATAAACAGAAAAATAATCA	725866	-	yjfL	b4184	4410002	4410400	1	conserved inner membrane protein	NA	62	81
GCGATAATGTAATTCACTCA	708572	-	mmuP	b0260	274549	275952	1	CP4-6 prophage; predicted S-methylmethionine transporter	putative transport; Not classified	1193	1212
GCAATGCGGATATCTACAAA	697718	-	cmoB	b1871	1951466	1952437	1	predicted S-adenosyl-L-methionine-dependent methyltransferase	putative enzyme; Not classified	799	818
GCGATCCGGTAATTTAAATT	695373	-	entE	b0594	625293	626903	1	2,3-dihydroxybenzoate-AMP ligase component of enterobactin synthase multienzyme complex	enzyme; Biosynthesis of cofactors, carriers: Enterochelin	1499	1518
GATAGCGACATATTTACTCA	675525	-	pagP	b0622	655780	656340	1	palmitoyl transferase for Lipid A	NA	8	27
GCCATACAGAACTTTTTTCA	657838	-	yjbE	b4026	4233929	4234171	1	predicted protein	NA	2	21
GCTATGCGCTGGATAGCACA	651043	+	cbrA	b3690	3867400	3868464	1	predicted oxidoreductase with FAD/NAD(P)-binding domain	NA	860	879
TCTATCCATGTATTTGGTCA	645264	-	rfc	b2035	2104084	2105250	-1	O-antigen polymerase	enzyme; Macromolecule metabolism: Lipopolysaccharide	423	442
GCGATCCGGGTAATAACCCA	641537	-	ybiR	b0818	852870	853988	1	predicted transporter	NA	966	985
CCCATGGAAATACTTAATCA	637361	+	ybeU	b0648	678731	679438	1	predicted tRNA ligase	putative enzyme; Not classified	43	62
GCGTTAGATAACTTTACTCA	631375	-	csgF	b1038	1100934	1101350	-1	predicted transport protein	structural component; Surface structures	200	219
GTTTTACAAGTATTTCCACA	621492	+	yceA	b1055	1116030	1117082	1	conserved protein	NA	84	103
TCGATGGAGGAGATTGATGA	616367	+	djlB	b0646	676638	678065	1	predicted chaperone	putative enzyme; Not classified	310	329
GATAGCCTAGAATATGTTCA	578973	+	rfbC	b2038	2107605	2108162	-1	dTDP-4-deoxyrhamnose-3,5-epimerase	enzyme; Central intermediary metabolism: Sugar-nucleotide biosynthesis, conversions	435	454
GCGACGGACGAATTTACCCA	563089	-	waaA	b3633	3806563	3807840	1	3-deoxy-D-manno-octulosonic-acid transferase (KDO transferase)	enzyme; Surface polysaccharides & antigens	497	516
GCGATATAATCATTAGCACA	560728	+	rfbX	b2037	2106361	2107608	-1	predicted polisoprenol-linked O-antigen transporter	putative transport; Surface polysaccharides & antigens	243	262
GCGGTAGAGAAGTTTGACCC	552.54	-	rpoS	b2741	2864581	2865573	-1	RNA polymerase, sigma S (sigma 38) factor	enzyme; Global regulatory functions	587	606
GCTATAGCTGAATTTGCCCA	551567	-	yhcG	b3220	3365849	3366976	1	conserved protein	NA	860	879
GCGTGACGATTATTCGCTCA	545431	-	ypdB	b2381	2498405	2499139	1	predicted response regulator in two-component system withYpdA	putative regulator; Not classified	432	451
GCCATCGAAAAGTTGAATCA	537363	+	rnd	b1804	1884888	1886015	-1	ribonuclease D	enzyme; Degradation of RNA	982	1001
GCGATGCAGGTGTCCGATCA	527613	+	srmB	b2576	2710918	2712252	1	ATP-dependent RNA helicase	enzyme; RNA synthesis, modification, DNA transcription	265	284
GAGAGAGGGGGATTTGAACC	522124	+	serU	b1975	2041492	2041581	-1	tRNA-Ser	NA	6	25
CCTAACCAAATGATTGAACA	511326	+	ynfO	b4533	1634780	1635013	1	hypothetical protein, Qin prophage	NA	52	71
CCTAACCAAATGATTGAACA	511326	-	ylcI	b4589	579474	579668	-1	hypothetical protein	NA	125	144
GTTAGCCGGAAAATTGCGTA	509.17	-	yadS	b0157	177001	177624	-1	conserved inner membrane protein	NA	546	565
GCGGTACAAAGTTTTGCGGA	505287	-	yhbU	b3158	3299507	3300502	1	predicted peptidase (collagenase-like)	orf; Not classified	894	913
GCCTTACTGGAGTTTGCTAA	492726	+	ynjB	b1754	1834097	1835263	1	conserved protein	NA	511	530
GCGTTACGGAAGTATCAACA	486389	-	fliZ	b1921	1998497	1999048	-1	predicted regulator of FliA activity	structural component; Unknown	71	90
TCGAGGCGCGAATATGCGCA	482427	-	queA	b0405	424235	425305	1	S-adenosylmethionine:tRNA ribosyltransferase-isomerase	enzyme; Aminoacyl tRNA synthetases, tRNA modification	276	295
GCTATCCGGGAAATAAACCA	474.2	+	tag	b3549	3711115	3711678	1	3-methyl-adenine DNA glycosylase I, constitutive	enzyme; DNA - replication, repair, restriction/modification	542	561
GCTGCTCGAATAATTGAACA	472753	-	ydfP	b1553	1637054	1637551	-1	Qin prophage; conserved protein	NA	341	360
GCTCTATGAGCAATTGCTCA	464526	+	yjbB	b4020	4225754	4227385	1	predicted transporter	phenotype; Not classified	1338	1357
GCTAACCGATTAATTGCACG	454.48	-	ydfI	b1542	1627477	1628937	-1	predicted mannonate dehydrogenase	putative enzyme; Not classified	404	423
GCGAAACATGAATTTGATAA	427116	+	yjdJ	b4127	4350108	4350380	1	predicted acyltransferase with acyl-CoA N-acyltransferase domain	NA	223	242
GGTATGCAGATATTTGCGAG	401189	-	prkB	b3355	3482512	3483381	1	predicted phosphoribulokinase	putative enzyme; Central intermediary metabolism: Miscellaneous glucose metabolism	281	300
GCGGTAGCGGAGTTTGGTCA	384891	-	kduD	b2842	2980519	2981280	-1	2-deoxy-D-gluconate 3-dehydrogenase	enzyme; Central intermediary metabolism: Pool, multipurpose conversions	509	528
TAGAGAGGGATAATTACGCA	372406	-	ydiV	b1707	1789331	1790044	-1	conserved protein	NA	412	431
GCCGTCCGGAGAGTAGAACA	367207	-	deoD	b4384	4618906	4619625	1	purine-nucleoside phosphorylase	enzyme; Salvage of nucleosides and nucleotides	476	495
GCGATACCGATAATGACGCA	350496	+	udk	b2066	2140331	2140972	-1	uridine/cytidine kinase	enzyme; Central intermediary metabolism: Nucleotide interconversions	602	621
GCCATCCGGGATTAGGATCA	338.66	-	yfhR	b2534	2662385	2663266	1	predicted peptidase	putative enzyme; Not classified	770	789
TCCAGAGGGATATATCCTCA	326	+	ymfI	b1143	1200720	1201061	1	e14 prophage; predicted protein	NA	135	154
GCTCTACAATTGAATGCAAA	321136	+	fimZ	b0535	563071	563703	-1	predicted DNA-binding transcriptional regulator	putative regulator; Surface structures	36	55
GCGATGGAAGGAGAGACACA	308627	+	dnaQ	b0215	236067	236798	1	DNA polymerase III epsilon subunit	enzyme; DNA - replication, repair, restriction/modification	562	581
CTGGTGCAGAAACTTGCACA	308479	-	mtn	b0159	178455	179153	-1	5'-methylthioadenosine/S-adenosylhomocysteine nucleosidase	NA	8	27
GCTGTGTAACTATAAGCTCA	306973	-	ykgH	b0310	323920	324588	-1	predicted inner membrane protein	NA	133	152
TCTGGGCGAGAAATTAGTCA	293853	+	yggG	b2936	3079935	3080693	1	predicted peptidase	NA	522	541
GCCATGCTTAAAAATAAGCA	291157	-	uidR	b1618	1694486	1695076	-1	DNA-binding transcriptional repressor	regulator; Degradation of small molecules: Carbon compounds	215	234
GCGGTGCAGAAAAATATTCG	286709	-	yiaA	b3562	3724947	3725384	-1	conserved inner membrane protein	NA	62	81
GCCCGGCAAAGGTATAAACA	285762	-	yagU	b0287	302215	302829	1	conserved inner membrane protein	NA	270	289
ACCAGGGAGTTGATTGAACA	276682	-	yddH	b1462	1531306	1531875	-1	conserved protein	NA	368	387
GCCACGCAGATGTTCGATCA	265852	+	coaD	b3634	3807848	3808327	1	pantetheine-phosphate adenylyltransferase	putative enzyme; Not classified	73	92
GGTAGACGGTGAAATGATCA	241.62	-	yhbC	b3170	3315576	3316034	-1	conserved protein	NA	78	97
GGTGGGGGAAGGATTACTCA	228939	+	ychS	b1228	1285932	1286207	1	predicted protein	NA	6	25
GGTGGGGGAAGGATTACTCA	228939	+	rttR	b4425	1286289	1286459	-1	rtT sRNA, processed from tyrT transcript; encodes putative Tpr protein; RNA itself may modulate the stringent response	NA	5	24
GTCGGGCAGATATTTACACG	221782	-	yegZ	b2083	2165626	2165838	-1	NA	NA	163	182
GCTGGACGATATTTCACACA	206458	-	ygiV	b3023	3166771	3167253	-1	predicted transcriptional regulator	NA	144	163
CCGGCGCGGAAGATTGCACA	201565	-	fliO	b1947	2019528	2019893	1	flagellar biosynthesis protein	putative structure; Surface structures	18	37
GCGATCGAGTAATTTACGGC	190862	+	fliZ	b1921	1998497	1999048	-1	predicted regulator of FliA activity	structural component; Unknown	451	470
GCTCTGAAAATATTAACTCA	186339	-	yibW	b4651	3766915	3767279	1	NA	NA	317	336
GCGATACAGGGGATTGAAGG	134739	-	fliE	b1937	2010724	2011038	-1	flagellar basal-body component	structural component; Surface structures	290	309
GCGATAGATAAATTTCACCA	132511	-	yhdT	b3257	3405397	3405639	1	conserved inner membrane protein	NA	191	210
GCTCTGCGAGCAATTGTTCA	132119	-	yejL	b2187	2282151	2282378	1	conserved protein	NA	36	55
CGTGTAAGGGAGATTACACA	351388	-	ryeE	b4438	2165136	2165221	1	Novel sRNA, function unknown, prophage remnant PR-X hybrid	NA	58	77
GCGAGACTTGAACTCGCACA	287759	+	leuW	b0672	696186	696270	-1	tRNA-Leu	NA	12	31

## Sheet: Motif 2
Hits of motif 2 at prior probability set to 0.7					experimentally confirmed
					rejected
Site	Score	Motif Strand	Corresponding gene	Gene Locus	Gene position		Gene strand	Gene product	Gene function	Hit position		distance from TSS
GCGCAATTTTCTGCATAGCC	172369000	+	atoD	b2221	2321469	2322131	1	acetyl-CoA:acetoacetyl-CoA transferase, alpha subunit	enzyme; Degradation of small molecules: Fatty acids	2321308	2321327	-162	-143
GTGCAAATTTCTGCATAGCA	40351000	-	atoD	b2221	2321469	2322131	1	acetyl-CoA:acetoacetyl-CoA transferase, alpha subunit	enzyme; Degradation of small molecules: Fatty acids	2321285	2321304	-185	-166
GAGTAAGTACCTGCAAATCC	26977400	+	ibpB	b3686	3864492	3864920	-1	heat shock chaperone	factor; Adaptations, atypical conditions	3864945	3864964	-44	-25
CGGAGATTTCCCGCAAAGCC	6591620	+	rtcB-rtcR	b3421-b3422	3554875, 3556290	3556101, 3557888	-1, 1	conserved protein---sigma 54-dependent transcriptional regulator of rtcBA expression	NA---putative regulator; Not classified	3556227	3556246	-145, -64	-126, -45
GGGCATTTTCCTGCAAAACC	331472	+	rhaT-sodA	b3907-b3908	4097514, 4098833	4098548, 4099453	-1, 1	L-rhamnose:proton symporter---superoxide dismutase, Mn	transport; Transport of small molecules: Carbohydrates, organic acids, alcohols---enzyme; Detoxification	4098696	4098715	-167, -138	-148, -119
GTGAGAATTTCCTCAAAGCA	173947	-	panD-yadD	b0131-b0132	146314, 146968	146694, 147870	-1, 1	aspartate 1-decarboxylase---predicted transposase	enzyme; Biosynthesis of cofactors, carriers: Pantothenate---NA	146740	146759	-65, -229	-46, -210
GGATGATGTTCTGCATAGCA	46892	+	adhP	b1478	1550852	1551862	-1	ethanol-active dehydrogenase/acetaldehyde-active reductase	enzyme; Energy metabolism, carbon: Anaerobic respiration	1551878	1551897	-35	-16
GCGAGATTTCTCACAAAGCC	37578.5	+	cfa	b1661	1739437	1740585	1	cyclopropane fatty acyl phospholipid synthase (unsaturated-phospholipid methyltransferase)	enzyme; Fatty acid and phosphatidic acid biosynthesis	1739362	1739381	-76	-57
GTGGAATTTTCCGTATAGTC	34551.5	+	ykgA-ykgQ	b0300-b4631	315710, 316663	316393, 316791	-1, 1	NA---NA	NA---NA	316610	316629	-236, -54	-217, -35
CTGTAATTTTCTGTAAAACC	28768.6	-	ygfI	b2921	3064299	3065195	-1	predicted DNA-binding transcriptional regulator	putative regulator; Not classified	3065284	3065303	-108	-89
GCGTAAGGTACTGTAAAGCC	26720	+	ytfL	b4218	4437895	4439238	-1	predicted inner membrane protein	putative transport; Not classified	4439356	4439375	-137	-118
GGGTAAATTTATGCAACGCA	19494.6	+	ysgA-udp	b3830-b3831	4013377, 4014454	4014192, 4015215	-1, 1	predicted hydrolase---uridine phosphorylase	putative enzyme; Not classified---enzyme; Salvage of nucleosides and nucleotides	4014336	4014355	-163, -119	-144, -100
CACCAATTTTCTGGAAATCC	16634.3	+	yfjP	b2632	2765732	2766595	1	CP4-57 prophage; predicted GTP-binding protein	phenotype; Not classified	2765551	2765570	-182	-163
CTACAAGTTCGTGCAAATTC	12372.8	+	yiiX	b3937	4125309	4125917	-1	predicted peptidoglycan peptidase	NA	4126006	4126025	-108	-89
CGGCAAGTTTCGACATTGCC	10523.1	+	putA-putP	b1014-b1015	1074143, 1078528	1078105, 1080036	-1, 1	fused DNA-binding transcriptional regulator/proline dehydrogenase/pyrroline-5-carboxylate dehydrogenase---proline:sodium symporter	enzyme; Degradation of small molecules: Amino acids---transport; Transport of small molecules: Cations	1078484	1078503	-398, -45	-379, -26
CTGAAATTTTCAGCATTGCA	6860.84	-	yjgB-leuX	b4269-b4270	4493213, 4494428	4494232, 4494512	-1, 1	predicted alcohol dehydrogenase, Zn-dependent and NAD(P)-binding---tRNA-Leu	putative enzyme; Not classified---NA	4494323	4494342	-110, -106	-91, -87
GCGCATGTTCGCGCACAGCA	5108	+	atpI	b3739	3920083	3920463	-1	ATP synthase, membrane-bound accesory subunit	enzyme; ATP-proton motive force interconversion	3920729	3920748	-285	-266
TCACAATTATCTGCAAAGTC	4863.28	+	yihL	b3872	4058470	4059180	1	predicted DNA-binding transcriptional regulator	putative regulator; Not classified	4058376	4058395	-95	-76
CCGAAATTTCATGCATAATC	4779.45	+	yhcC-gltB	b3211-b3212	3351143, 3352654	3352072, 3357207	-1, 1	predicted Fe-S oxidoreductase---glutamate synthase, large subunit	NA---enzyme; Central intermediary metabolism: Pool, multipurpose conversions	3352193	3352212	-140, -462	-121, -443
GGGAAAGTTAATGCTAAGCA	4135.66	+	nmpC	b0553	573752	576048	-1	NA	NA	576160	576179	-131	-112
GGGAAAGTTAATGCTAAGCA	4135.66	-	insH-mmuP	b0259-b0260	273325, 274549	274341, 275952	-1, 1	IS5 transposase and trans-activator---CP4-6 prophage; predicted S-methylmethionine transporter	8.3 extrachromosomal; transposon related---putative transport; Not classified	275284	275303	-962, 734	-943, 753
GTGAGAACTCCAGCATACCA	4055.63	-	xisE-ymfI	b1141-b1143	1200010, 1200720	1200255, 1201061	-1, 1	e14 prophage; predicted excisionase---e14 prophage; predicted protein	NA---NA	1200677	1200696	-441, -44	-422, -25
ACGCTAGTATCGGCATAACC	3891.61	+	ybhK-moaA	b0780-b0781	814962, 816267	815870, 817256	-1, 1	predicted transferase with NAD(P)-binding Rossmann-fold domain---molybdopterin biosynthesis protein A	putative structure; Not classified---enzyme; Biosynthesis of cofactors, carriers: Molybdopterin	816122	816141	-271, -146	-252, -127
GTGCCATTTTGTGCATATGC	3811.8	+	yeeL-shiA	b4497-b1981	2050300, 2051667	2051352, 2052983	-1, 1	NA---shikimate transporter	NA---putative transport; Not classified	2051411	2051430	-78, -257	-59, -238
GAGCAAATTCCCGTCTCGCC	3749.26	-	yhjR-bcsE	b3535-b3536	3694020, 3694481	3694208, 3696052	-1, 1	conserved protein---conserved protein	NA---NA	3694289	3694308	-100, -193	-81, -174
GCGCATATGCTCGCAAAGCA	2641.94	+	eptA	b4114	4331970	4333613	-1	predicted metal dependent hydrolase	NA	4333639	4333658	-45	-26
CTACGATTTCGTGCAAATTC	2470.3	-	feoA	b3408	3538185	3538412	1	ferrous iron transporter, protein A	transport; Transport of small molecules: Cations	3537753	3537772	-433	-414
GCCCAATTTACTGCTTAGGA	2438.55	+	crr	b2417	2533856	2534365	1	glucose-specific enzyme IIA component of PTS	enzyme; Transport of small molecules: Carbohydrates, organic acids, alcohols	2533830	2533849	-27	-8
GTGAAAGCACTTGCATTGCC	1861.25	+	ygfY-ygfZ	b2897-b2898	3038826, 3039335	3039092, 3040315	-1, 1	conserved protein---predicted folate-dependent regulatory protein	NA---NA	3039259	3039278	-186, -77	-167, -58
CTGAAAGGTTCTGTCTATCC	1645.89	+	ypjI	b4644	2773567	2773838	1	NA	NA	2773316	2773335	-252	-233
CATAAATTTCCTGCAAGGAC	1585.48	-	yaaA	b0006	5683	6459	-1	conserved protein	NA	6466	6485	-26	-7
GATCAAGATCCTGCAAAACG	1452.95	+	dnaA-rpmH	b3702-b3703	3880349, 3882359	3881752, 3882499	-1, 1	chromosomal replication initiator protein DnaA, DNA-binding transcriptional dual regulator---50S ribosomal subunit protein L34	putative regulator; DNA - replication, repair, restriction/modification---structural component; Ribosomal proteins - synthesis, modification	3881877	3881896	-144, -483	-125, -464
GTGCAATTTTTCGCAGATGC	1298.97	+	yghF	b2970	3110115	3110942	-1	NA	NA	3110949	3110968	-26	-7
GGGAACGTTCCCGAAACGCA	1231.11	+	treB	b4240	4462782	4464203	-1	fused trehalose(maltose)-specific PTS enzyme: IIB component/IIC component	transport; Transport of small molecules: Carbohydrates, organic acids, alcohols	4464271	4464290	-87	-68
CGAAAAATATCTGGAAAGCA	1160.76	-	yehL	b2119	2202618	2203706	1	predicted transporter subunit: ATP-binding component of ABC superfamily	NA	2202521	2202540	-98	-79
GTTTACTTTTCTGCATTTCC	1149.97	+	yfdF	b2345	2461034	2462092	1	predicted protein	NA	2460876	2460895	-159	-140
GGTAAATTACCTGTAAAGTA	1114.9	+	ymiA	b4522	1333184	1333312	1	hypothetical protein	NA	1332965	1332984	-220	-201
GCGTAAATGTCAGCAATGCA	1100.04	-	pbpG	b2134	2221960	2222892	-1	D-alanyl-D-alanine endopeptidase	putative enzyme; Murein sacculus, peptidoglycan	2223022	2223041	-149	-130
GTGTGATTTTCACAAAAGCC	1069.37	-	katG	b3942	4131858	4134038	1	catalase/hydroperoxidase HPI(I)	enzyme; Detoxification	4131538	4131557	-321	-302
GATGAAGATTCTGCATAGCG	1038.86	+	pncB-pepN	b0931-b0932	988377, 989845	989579, 992457	-1, 1	nicotinate phosphoribosyltransferase---aminopeptidase N	enzyme; Biosynthesis of cofactors, carriers: Pyridine nucleotide---enzyme; Degradation of proteins, peptides, glyco	989765	989784	-205, -81	-186, -62
GGGCGATTCTCTGCAGCCCC	992.734	+	ycbK	b0926	982298	982846	1	conserved protein	NA	982167	982186	-132	-113
GGGCGAAGATCTGCAACGGA	967.291	+	yciI-tonB	b1251-b1252	1308593, 1309113	1308889, 1309832	-1, 1	predicted enzyme---membrane spanning protein in TonB-ExbB-ExbD complex	NA---membrane; Transport of small molecules: Cations	1308938	1308957	-68, -176	-49, -157
CGCCGAAATCCTGCAAAGTC	943.888	-	ubiX	b2311	2426079	2426648	-1	3-octaprenyl-4-hydroxybenzoate carboxy-lyase	putative enzyme; Not classified	2426679	2426698	-50	-31
CCGTAAGATCTTGCATGACC	887.004	-	ydiN	b1691	1770530	1771801	1	predicted transporter	putative transport; Not classified	1770327	1770346	-204	-185
GCGTAATTTTCAGCAAACGA	842.201	-	glyW	b1911	1990066	1990141	-1	tRNA-Gly	NA	1990266	1990285	-144	-125
GTGTAATTATTTCTATAGCA	770.8	-	dmsA	b0894	940182	942626	1	dimethyl sulfoxide reductase, anaerobic, subunit A	enzyme; Energy metabolism, carbon: Anaerobic respiration	940113	940132	-70	-51
CAGAAAGTGTCTGGATATCG	752.315	+	chaA-chaB	b1216-b1217	1269972, 1271342	1271072, 1271572	-1, 1	calcium/sodium:proton antiporter---predicted cation regulator	transport; Transport of small molecules: Cations---regulator; Transport of small molecules: Cations	1271134	1271153	-81, -209	-62, -190
AGGCAAATTTTTGCAAAGGC	740.886	-	mdoD	b1424	1494880	1496535	1	glucan biosynthesis protein, periplasmic	putative structure; Not classified	1494670	1494689	-211	-192
CCGAGTTTTTCTGCAAGCCA	730.065	+	ybfF-seqA	b0686-b0687	711261, 712210	712025, 712755	-1, 1	conserved protein---regulatory protein for replication initiation	NA---regulator; DNA - replication, repair, restriction/modification	712110	712129	-104, -101	-85, -82
CCTATAGTTCCAGCATACCA	725.354	-	ydaG	b1355	1417346	1417480	-1	Rac prophage; predicted protein	NA	1417639	1417658	-178	-159
GGATAACTTTCGGAATAGCC	715.542	-	malZ	b0403	421739	423556	1	maltodextrin glucosidase	enzyme; Degradation of small molecules: Carbon compounds	421627	421646	-113	-94
CTGTGCGATTCTGGATAGCC	689.419	+	ptrB	b1845	1924803	1926863	-1	protease II	enzyme; Degradation of proteins, peptides, glyco	1927017	1927036	-173	-154
GCGCAATGTCCCGCTGTGCC	671.175	-	yjcS	b4083	4302635	4304620	-1	predicted alkyl sulfatase	NA	4304855	4304874	-254	-235
GTCGGATCACCTGCATATCA	650.112	-	ytfJ-ytfK	b4216-b4217	4436731, 4437610	4437285, 4437816	-1, 1	predicted transcriptional regulator---conserved protein	NA---NA	4437302	4437321	-36, -309	-17, -290
CCGAAAATTCCTGGCGAGCA	637.019	-	dps	b0812	847631	848134	-1	Fe-binding and storage protein	regulator; Global regulatory functions	848314	848333	-199	-180
TTTTGAATTACTGCATAGCA	623.326	+	dbpA	b1343	1407535	1408908	1	ATP-dependent RNA helicase, specific for 23S rRNA	enzyme; RNA synthesis, modification, DNA transcription	1407211	1407230	-325	-306
CAGAGTGTACCTGCAAAGGT	567.848	+	rrlH	b0204	225759	228662	1	23S ribosomal RNA of rrnH operon	NA	225606	225625	-154	-135
CAGAGTGTACCTGCAAAGGT	567.848	+	rrlA	b3854	4035542	4038446	1	23S ribosomal RNA of rrnA operon	NA	4035389	4035408	-154	-135
CAGAGTGTACCTGCAAAGGT	567.848	-	rrlD	b3275	3421902	3424805	-1	23S ribosomal RNA of rrnD operon	NA	3424932	3424951	-146	-127
GAGCGAATACCTGCCATTTC	567.594	+	racC	b1351	1415512	1415787	-1	Rac prophage; predicted protein	membrane; Phage-related functions and prophages	1415811	1415830	-43	-24
CAGTAAATAACTGCAAGTTC	556.475	+	fucA-fucP	b2800-b2801	2931063, 2932257	2931710, 2933573	-1, 1	L-fuculose-1-phosphate aldolase---L-fucose transporter	enzyme; Degradation of small molecules: Carbon compounds---transport; Transport of small molecules: Carbohydrates, organic acids, alcohols	2931859	2931878	-168, -399	-149, -380
TCGGAATATCCTGCTTATCC	523.86	+	bdm-osmC	b1481-b1482	1554089, 1554649	1554304, 1555080	-1, 1	biofilm-dependent modulation protein---osmotically inducible, stress-inducible membrane protein	NA---phenotype; Osmotic adaptation	1554573	1554592	-288, -77	-269, -58
TTGCGATTGCCCCCATAGAC	509.764	-	flgG	b1078	1133952	1134734	1	flagellar component of cell-distal portion of basal-body rod	structural component; Surface structures	1133832	1133851	-121	-102
CTACAAGATCGTGCAAATTC	472.922	+	ugpB	b3453	3589032	3590348	-1	glycerol-3-phosphate transporter subunit	transport; Transport of small molecules: Carbohydrates, organic acids, alcohols	3590618	3590637	-289	-270
GCGAGATTTTGTGCCTGGCA	411.795	+	ybiS-ybiT	b0819-b0820	854047, 855186	854967, 856778	-1, 1	conserved protein---fused predicted transporter subunits of ABC superfamily: ATP-binding components	NA---putative transport; Not classified	854974	854993	-26, -213	-7, -194
GAGAAATTTCCCCATTAGAC	400.972	-	yiiM	b3910	4100845	4101519	1	conserved protein	NA	4100811	4100830	-35	-16
GGAACACTTTCCGCAATGCC	388.551	-	rpoB	b3987	4179268	4183296	1	RNA polymerase, beta subunit	enzyme; RNA synthesis, modification, DNA transcription	4179165	4179184	-104	-85
CTCTAATTATATGTAAATCC	385.03	-	metR-metE	b3828-b3829	4009886, 4011076	4010839, 4013337	-1, 1	DNA-binding transcriptional activator, homocysteine-binding---5-methyltetrahydropteroyltriglutamate- homocysteine S-methyltransferase	regulator; Amino acid biosynthesis: Methionine---enzyme; Amino acid biosynthesis: Methionine	4011048	4011067	-228, -29	-209, -10
CTACAAAAACCTGCAAATTC	381.926	+	mscS	b2924	3066969	3067829	-1	mechanosensitive channel	putative transport; Not classified	3068056	3068075	-246	-227
CGGAGGTTTTCTGCAGATTC	347.998	+	melR-melA	b4118-b4119	4338743, 4339934	4339651, 4341289	-1, 1	DNA-binding transcriptional dual regulator---alpha-galactosidase, NAD(P)-binding	regulator; Degradation of small molecules: Carbon compounds---enzyme; Degradation of small molecules: Carbon compounds	4339873	4339892	-241, -62	-222, -43
GGGCAAATTCCAGCACATAT	347.729	+	kbl	b3617	3789378	3790574	-1	glycine C-acetyltransferase	enzyme; Central intermediary metabolism: Pool, multipurpose conversions	3790592	3790611	-37	-18
CTATATTTTCCCGCTTATCC	340.16	-	ugpB	b3453	3589032	3590348	-1	glycerol-3-phosphate transporter subunit	transport; Transport of small molecules: Carbohydrates, organic acids, alcohols	3590528	3590547	-199	-180
TTGCGATTTCCTTGAGATCC	323.23	-	yacH-acnB	b0117-b0118	129407, 131615	131260, 134212	-1, 1	predicted protein---bifunctional aconitate hydratase 2/2-methylisocitrate dehydratase	putative membrane; Not classified---enzyme; Energy metabolism, carbon: TCA cycle	131267	131286	-26, -349	-7, -330
GCGCAAATTCTTCAATAGCT	311.801	+	nhaA	b0019	17489	18655	1	sodium-proton antiporter	transport; Transport of small molecules: Cations	17368	17387	-122	-103
CTGTAAATTCCCTACAATCC	309.566	-	trxB-lrp	b0888-b0889	930308, 931818	931273, 932312	-1, 1	thioredoxin reductase, FAD/NAD(P)-binding---DNA-binding transcriptional dual regulator, leucine-binding	enzyme; 2'-Deoxyribonucleotide metabolism---regulator; Central intermediary metabolism: Pool, multipurpose conversions	931308	931327	-54, -511	-35, -492
CTGCATGGTTATGCATAACC	306.746	+	dps	b0812	847631	848134	-1	Fe-binding and storage protein	regulator; Global regulatory functions	848398	848417	-283	-264
CAGCATGTTCTTGTACAGCA	304.991	+	lysP	b2156	2245085	2246554	-1	lysine transporter	transport; Transport of small molecules: Amino acids, amines	2246738	2246757	-203	-184
ACGAAGATTCCTTCATAACC	302.661	-	adiA	b4117	4336277	4338547	-1	biodegradative arginine decarboxylase	enzyme; Degradation of small molecules: Amino acids	4338558	4338577	-30	-11
GTGTGATGAACTTCAAATCA	291.608	+	yjfY-rpsF	b4199-b4200	4422539, 4423141	4422814, 4423536	-1, 1	predicted protein---30S ribosomal subunit protein S6	NA---structural component; Ribosomal proteins - synthesis, modification	4422946	4422965	-151, -196	-132, -177
CTGCTATTTTTAGCAAAGCT	287.531	+	uvrY-yecF	b1914-b1915	1992727, 1993842	1993383, 1994066	-1, 1	DNA-binding response regulator in two-component regulatory system with BarA---predicted protein	putative regulator; Not classified---NA	1993755	1993774	-391, -88	-372, -69
GGGAACATTCCCCCAAAGTT	286.956	-	yjfO-yjfP	b4189-b4190	4414464, 4414975	4414793, 4415724	-1, 1	conserved protein---predicted hydrolase	NA---NA	4414816	4414835	-42, -160	-23, -141
TTGCATTTTTATGGAAAGCC	278.837	-	yhgA	b3411	3541189	3542067	1	predicted transposase	NA	3541051	3541070	-139	-120
GAGAAAATCTCTGGAACTCA	275.06	-	rplJ	b3985	4178019	4178516	1	50S ribosomal subunit protein L10	structural component; Ribosomal proteins - synthesis, modification	4177975	4177994	-45	-26
CAGAACTTTTCCGCAGGGCA	262.081	-	rybB	b4417	887199	887277	-1	sRNA effector of ompC and ompW mRNA instability; requires Hfq	NA	887297	887316	-39	-20
CAGTATGTTCTTGCATCGCT	255.005	+	ybaP-ybaQ	b0482-b0483	506510, 507442	507304, 507783	-1, 1	conserved protein---predicted DNA-binding transcriptional regulator	putative enzyme; Not classified---NA	507395	507414	-110, -48	-91, -29
GTTTGATTTCGCGCATATTC	235.203	-	glpT-glpA	b2240-b2241	2349038, 2350669	2350396, 2352297	-1, 1	sn-glycerol-3-phosphate transporter---sn-glycerol-3-phosphate dehydrogenase (anaerobic), large subunit, FAD/NAD(P)-binding	transport; Transport of small molecules: Carbohydrates, organic acids, alcohols---enzyme; Energy metabolism, carbon: Anaerobic respiration	2350595	2350614	-218, -75	-199, -56
GCGCTCTTACCCTTATAGCC	233.737	+	coaE-guaC	b0103-b0104	112599, 113444	113219, 114487	-1, 1	dephospho-CoA kinase---GMP reductase	orf; Not classified---enzyme; Purine ribonucleotide biosynthesis	113404	113423	-204, -41	-185, -22
GCTCCAATTTCCGTAAGGCA	233.532	+	ygcW-yqcE	b2774-b2775	2897510, 2898614	2898295, 2899891	-1, 1	predicted deoxygluconate dehydrogenase---predicted transporter	putative enzyme; Not classified---putative transport; Not classified	2898302	2898321	-26, -313	-7, -294
TCGCATTTTTCTGCTCAGCA	232.679	-	ymdB	b1045	1105043	1105576	1	conserved protein	NA	1104969	1104988	-75	-56
GTGTCAATTTCTGTAAATGA	232.314	-	dacA	b0632	661975	663186	-1	D-alanyl-D-alanine carboxypeptidase (penicillin-binding protein 5)	enzyme; Murein sacculus, peptidoglycan	663287	663306	-120	-101
GTGCATTACTCCGCAAATCT	230.389	-	frvA	b3900	4090400	4090846	-1	predicted enzyme IIA component of PTS	enzyme; Transport of small molecules: Carbohydrates, organic acids, alcohols	4090957	4090976	-130	-111
CAGTACTTTCCTAAAAAGAC	227.09	+	insA	b0022	20233	20508	-1	KpLE2 phage-like element; IS1 repressor protein InsA	8.3 extrachromosomal; transposon related	20589	20608	-100	-81
GAGTAAGAACCCGGATAACA	226.275	+	ygiD-zupT	b3039-b3040	3179641, 3180572	3180456, 3181345	-1, 1	predicted dioxygenase---zinc transporter	NA---NA	3180489	3180508	-52, -84	-33, -65
GGGTAAGTACCTGAAAGTTA	225.679	+	frdA-poxA	b4154-b4155	4378533, 4380666	4380341, 4381643	-1, 1	fumarate reductase (anaerobic) catalytic and NAD/flavoprotein subunit---predicted lysyl-tRNA synthetase	enzyme; Energy metabolism, carbon: Anaerobic respiration---putative enzyme; Aminoacyl tRNA synthetases, tRNA modification	4380386	4380405	-64, -281	-45, -262
GTTTAATTTTCTACACATAC	221.3	-	borD	b0557	577823	578116	-1	DLP12 prophage; predicted lipoprotein	IS, phage, Tn; Phage-related functions and prophages	578155	578174	-58	-39
GAAAACGTTTCCGCTTATCC	218.915	-	pyrC	b1062	1120784	1121830	-1	dihydro-orotase	enzyme; Pyrimidine ribonucleotide biosynthesis	1121877	1121896	-66	-47
CCGCAGTTACTATCATAGCC	214.21	+	glcA	b2975	3117619	3119301	-1	glycolate transporter	putative transport; Not classified	3119601	3119620	-319	-300
GCGCGAGAAACTGCAATGCT	199.616	-	recQ	b3822	4003887	4005716	1	ATP-dependent DNA helicase	enzyme; DNA - replication, repair, restriction/modification	4003820	4003839	-68	-49
GGGTTAGTATACACATTGCC	198.784	+	priA-rpmE	b3935-b3936	4122635, 4125036	4124833, 4125248	-1, 1	Primosome factor n' (replication factor Y)---50S ribosomal subunit protein L31	factor; DNA - replication, repair, restriction/modification---structural component; Ribosomal proteins - synthesis, modification	4124861	4124880	-47, -176	-28, -157
AATCAAATTTTTGCAAAGCT	193.551	+	adhE-ychE	b1241-b1242	1294669, 1297821	1297344, 1298468	-1, 1	fused acetaldehyde-CoA dehydrogenase/iron-dependent alcohol dehydrogenase/pyruvate-formate lyase deactivase---predicted inner membrane protein	enzyme; Energy metabolism, carbon: Fermentation---putative transport; Not classified	1297577	1297596	-252, -245	-233, -226
AATAAATTACCTGAAAAGCA	189.881	-	melR-melA	b4118-b4119	4338743, 4339934	4339651, 4341289	-1, 1	DNA-binding transcriptional dual regulator---alpha-galactosidase, NAD(P)-binding	regulator; Degradation of small molecules: Carbon compounds---enzyme; Degradation of small molecules: Carbon compounds	4339785	4339804	-153, -150	-134, -131
GCAAATTTTCCGGCGTAGCC	177.156	-	tktA-yggG	b2935-b2936	3077666, 3079935	3079657, 3080693	-1, 1	transketolase 1, thiamin-binding---predicted peptidase	enzyme; Central intermediary metabolism: Non-oxidative branch, pentose pathway---NA	3079720	3079739	-82, -216	-63, -197
GTGAAAGGTTATGTCTAGCA	173.855	-	yoeG	b4640	2065384	2065916	-1	NA	NA	2066008	2066027	-111	-92
GGGCAATTTTTTGCTTACGC	173.586	-	yeeF	b2014	2083728	2085086	-1	predicted amino-acid transporter	putative transport; Not classified	2085117	2085136	-50	-31
GAGTAAATATTTGATTATCC	167.722	+	focA	b0904	952832	953689	-1	formate transporter	putative transport; Degradation of small molecules: Carbon compounds	953816	953835	-146	-127
CCTCGTGTTTCTGCGTATCG	164.336	-	acrD	b2470	2585617	2588730	1	aminoglycoside/multidrug efflux system	putative transport; Drug/analog sensitivity	2585588	2585607	-30	-11
GTGAAAATTTCAACATATAA	163.851	-	fiu	b0805	838472	840754	-1	predicted iron outer membrane transporter	putative membrane; Not classified	840774	840793	-39	-20
GCGCGATATACTGAAAATTC	151.308	-	rraA	b3929	4116868	4117353	-1	ribonuclease E (RNase E) inhibitor protein	putative enzyme; Biosynthesis of cofactors, carriers: Menaquinone, ubiquinone	4117379	4117398	-45	-26
CATCTATTTCCCCCAATGCA	147.82	+	rcsD	b2216	2311510	2314182	1	phosphotransfer intermediate protein in two-component regulatory system with RcsBC	putative regulator; Not classified	2311372	2311391	-139	-120
AAGAAAATTTATACAAATCA	143.393	+	nirB	b3365	3492033	3494576	1	nitrite reductase, large subunit, NAD(P)H-binding	enzyme; Energy metabolism, carbon: Anaerobic respiration	3491907	3491926	-127	-108
AGAAAATTTTATCCAAAGCC	140.147	+	yjjU	b4377	4610434	4611507	1	predicted esterase	NA	4610328	4610347	-107	-88
GTGCTAATGCCTGCAATGAA	139.211	-	yedQ	b1956	2024347	2026041	-1	predicted diguanylate cyclase	NA	2026151	2026170	-129	-110
GGGTAAAATTCCACATTTCA	138.843	+	hspQ	b0966	1027627	1027944	-1	DNA-binding protein, hemimethylated	NA	1027981	1028000	-56	-37
GCTCTTTATTCTCCAAAGCC	137.297	-	glyA-hmp	b2551-b2552	2682276, 2683857	2683529, 2685047	-1, 1	serine hydroxymethyltransferase---fused nitric oxide dioxygenase/dihydropteridine reductase 2	enzyme; Amino acid biosynthesis: Glycine---enzyme; Energy metabolism, carbon: Electron transport	2683678	2683697	-168, -180	-149, -161
AGGTTATTTACTGCAAAGAA	133.33	-	yeaV	b1801	1881212	1882657	1	predicted transporter	putative transport; Not classified	1881073	1881092	-140	-121
GGGCATATCTCTGATAAGCA	122.25	+	mfd	b1114	1169741	1173187	-1	transcription-repair coupling factor	factor; DNA - replication, repair, restriction/modification	1173231	1173250	-63	-44
CAGAAATTATTTTCCAATCC	120.239	+	csrD-yhdH	b3252-b3253	3399414, 3401506	3401354, 3402480	-1, 1	conserved inner membrane protein---predicted oxidoreductase, Zn-dependent and NAD(P)-binding	NA---putative enzyme; Not classified	3401465	3401484	-130, -42	-111, -23
GGGCTAAGTTCTGAAAAGGA	119.63	-	galU	b1236	1290680	1291588	1	glucose-1-phosphate uridylyltransferase	enzyme; Degradation of small molecules: Carbon compounds	1290583	1290602	-98	-79
GCGATATTTTAGGCAAAGAA	118.779	+	yghW	b2998	3144472	3144759	-1	predicted protein	NA	3144795	3144814	-55	-36
GGGTTAATTTCCGCGAATTA	112.289	+	ybjH	b0843	884169	884453	-1	predicted protein	NA	884475	884494	-41	-22
GCTCGATCTCATTCATGGCC	111.025	+	ycdZ	b1036	1099519	1100010	1	predicted inner membrane protein	NA	1099476	1099495	-44	-25
GGGCAATTTACCATAAACCA	108.323	-	yqeF-yqeG	b2844-b2845	2982433, 2983869	2983614, 2985098	-1, 1	predicted acyltransferase---predicted transporter	putative enzyme; Not classified---putative transport; Not classified	2983813	2983832	-218, -57	-199, -38
CTACAAGAACGTGCAAATTC	104.809	-	mtlD	b3600	3772447	3773595	1	mannitol-1-phosphate dehydrogenase, NAD(P)-binding	enzyme; Degradation of small molecules: Carbon compounds	3772309	3772328	-139	-120
ATGAAATTTTGAGAAAAGCC	104.206	+	gapC-cybB	b4493-b1418	1487737, 1488926	1488737, 1489456	-1, 1	NA---cytochrome b561	NA---enzyme; Energy metabolism, carbon: Electron transport	1488867	1488886	-149, -60	-130, -41
CCGGGGTTTTTTGCATATCA	103.901	+	yjaA	b4011	4211257	4211640	1	conserved protein	NA	4211212	4211231	-46	-27
CGGAAATTATCCGCAGTTTA	96.5217	-	yjaG	b3999	4197527	4198117	1	conserved protein	NA	4197492	4197511	-36	-17
CCGAGTTTTCCTGCAATCTC	95.2116	-	cstA	b0598	629117	631222	1	carbon starvation protein	phenotype; Global regulatory functions	628955	628974	-163	-144
GAGAAAATACCCGTCGAACC	91.5053	-	tbpA	b0068	74497	75480	-1	thiamin transporter subunit	putative transport; Transport of small molecules: Other	75556	75575	-95	-76
CGGGAAATTCCCGCTTACCT	91.2094	-	yjjL	b4356	4591384	4592745	-1	predicted transporter	putative transport; Not classified	4592882	4592901	-156	-137
GGGCATTGACCCGAAAATCT	82.9279	+	rsuA-yejH	b2183-b2184	2277810, 2278654	2278505, 2280414	-1, 1	16S rRNA pseudouridylate 516 synthase---predicted ATP-dependet helicase	enzyme; RNA synthesis, modification, DNA transcription---putative enzyme; Not classified	2278538	2278557	-52, -117	-33, -98
TAGAAAATATCTGGATTGAC	79.0767	-	yicT	b4653	3834448	3834579	1	NA	NA	3834380	3834399	-69	-50
TGGAGTTTTGCCGCAAAGCG	73.9406	-	bglF	b3722	3901743	3903620	-1	fused beta-glucoside-specific PTS enzymes: IIA component/IIB component/IIC component	enzyme; Transport of small molecules: Carbohydrates, organic acids, alcohols	3903636	3903655	-35	-16
GGGCTAAATTCGGAAAATCA	70.452	-	yciS	b1279	1338267	1338575	1	conserved inner membrane protein	NA	1338127	1338146	-141	-122
GATAAAATTTCGACATTGCC	69.3143	+	rlmG-ygjP	b3084-b3085	3232761, 3233982	3233897, 3234485	-1, 1	predicted methyltransferase small domain---predicted metal dependent hydrolase	putative enzyme; Not classified---NA	3233913	3233932	-35, -70	-16, -51
CAGAACTTTACCGCCTGGCC	68.0376	+	yhjH-kdgK	b3525-b3526	3676443, 3677442	3677210, 3678371	-1, 1	EAL domain containing protein involved in flagellar function---ketodeoxygluconokinase	NA---enzyme; Degradation of small molecules: Carbon compounds	3677277	3677296	-86, -166	-67, -147
CATACAATTACCGCACATCC	64.6449	-	amn	b1982	2053085	2054539	1	AMP nucleosidase	enzyme; Salvage of nucleosides and nucleotides	2053051	2053070	-35	-16
GCGTGATTTCTCTCCATGCC	61.5268	+	xylG	b3567	3730224	3731765	1	fused D-xylose transporter subunits of ABC superfamily: ATP-binding components	putative transport; Not classified	3730174	3730193	-51	-32
CCGCTAACACTTTCATAGCC	61.1537	-	yccK	b0969	1029562	1029891	-1	predicted sulfite reductase subunit	orf; Not classified	1029957	1029976	-85	-66
GCGAGTATACCTGTAAACGC	60.5498	-	yaiL	b0354	375996	376535	1	nucleoprotein/polynucleotide-associated enzyme	putative enzyme; Not classified	375946	375965	-51	-32
GAGCTTCTACCAGCAAATAC	56.5348	+	gcvA-gcvB	b2808-b4443	2939672, 2940718	2940589, 2940923	-1, 1	DNA-binding transcriptional dual regulator---GcvB sRNA gene divergent from gcvA	regulator; Central intermediary metabolism: Pool, multipurpose conversions---represses oppA, dppA, gltI, and livJ expression; mechanism unknown	2940686	2940705	-116, -33	-97, -14
GCAAAATTTTCTGCGCCGCC	53.1067	-	yegL-ryeC	b2073-b4436	2150493, 2151333	2151152, 2151475	-1, 1	conserved protein---Novel sRNA, function unknown; paralogous to the other QUAD sRNA genes unknown	NA---NA	2151249	2151268	-116, -85	-97, -66
GAGAGTTTACTCACTTAGCC	52.9635	-	insE	b0298	314506	314814	1	IS3 element protein InsE	8.3 extrachromosomal; transposon related	314479	314498	-28	-9
GAGAGTTTACTCACTTAGCC	52.9635	+	insF	b0299	314811	315677	1	IS3 element protein InsF	8.3 extrachromosomal; transposon related	314824	314843	4	23
GGGGAAGTGTCTGTTTACCC	52.5551	-	mreC	b3250	3396897	3398000	-1	cell wall structural complex MreBCD transmembrane component MreC	structural component; Murein sacculus, peptidoglycan	3398034	3398053	-53	-34
GGGACATTTACCCCAAAGAG	52.0071	+	ryhB-yhhY	b4451-b3441	3578950, 3579161	3579039, 3579649	-1, 1	Regulatory sRNA mediating positive Fur regulon response; requires Hfq for function; global iron regulator; degraded by RNase E when bound to target---predicted acetyltransferase	NA---NA	3579133	3579152	-113, -29	-94, -10
GAGAAAATTCCATAAAATGC	50.3877	+	ydcK-tehA	b1428-b1429	1497493, 1498597	1498473, 1499589	-1, 1	predicted enzyme---potassium-tellurite ethidium and proflavin transporter	NA---transport; Drug/analog sensitivity	1498536	1498555	-82, -62	-63, -43
GCGAGGGTTTCCAGATATCA	49.3654	-	yicN	b3663	3839973	3840425	-1	conserved protein	NA	3840453	3840472	-47	-28
GACTGATTTTCGGCTAAGGA	47.8816	+	yadI	b0129	144577	145017	1	predicted PTS Enzyme IIA	putative transport; Not classified	144550	144569	-28	-9
CGTAGAATGCCCGCAAGGGC	47.0449	-	yjiE	b4327	4555401	4556312	-1	predicted DNA-binding transcriptional regulator	putative regulator; Not classified	4556334	4556353	-41	-22
GTGCAATTTTGTTCAAGTGA	42.3778	+	serU-mtfA	b1975-b1976	2041492, 2041675	2041581, 2042472	-1, 1	tRNA-Ser---conserved protein	NA---NA	2041637	2041656	-75, -39	-56, -20
GCGGAATTCCCCTCAACGAC	39.0477	+	arcB	b3210	3348711	3351047	-1	hybrid sensory histidine kinase in two-component regulatory system with ArcA	enzyme; Global regulatory functions	3351124	3351143	-96	-77
TAGTAAGGTGACGCAAAGCA	29.7403	-	mdtL	b3710	3889638	3890813	1	multidrug efflux system protein	putative transport; Not classified	3889602	3889621	-37	-18
GGGAAAATTCCGAGTTAGTC	23.6593	+	modA	b0763	794312	795085	1	molybdate transporter subunit	transport; Transport of small molecules: Anions	794251	794270	-62	-43
Hits of motif 2 at prior probability set to 0.7 (gene-encoding regions)
Site	Score	Motif Strand	Corresponding gene	Gene locus	Gene position		Gene strand	Gene product	Gene function	Hit distance downstream TSS
GGGTGATTATCGGCATAGCC	1472300	+	thiH	b3990	4188758	4189891	-1	thiamin biosynthesis ThiGH complex subunit	enzyme; Biosynthesis of cofactors, carriers: Thiamin	134	153
CGGTGAATTCATGCATAGCC	1103990	+	lipB	b0630	660860	661501	-1	lipoyl-protein ligase	enzyme; Biosynthesis of cofactors, carriers: Lipoate	561	580
GTGACATTTCCTGTAAAGCC	541615	-	plsX	b1090	1146844	1147914	1	fatty acid/phospholipid synthesis protein	phenotype; Macromolecule synthesis, modification: Phospholipids	694	713
CGACAATTTTCTGCATAACC	385083	-	pgaB	b1023	1087062	1089080	-1	predicted enzyme associated with biofilm formation	NA	63	82
GAGTAATTTCCAGCAAACCC	313820	+	asmA	b2064	2137783	2139636	-1	predicted assembly protein	phenotype; Outer membrane constituents	732	751
GGGCAAATTCCAGCATTGCC	249979	-	hyfG	b2487	2606509	2608176	1	hydrogenase 4, subunit	enzyme; Energy metabolism, carbon: Anaerobic respiration	1284	1303
CGGCAACTACCTGCAAATCA	246818	+	uhpA	b3669	3848159	3848749	-1	DNA-binding response regulator in two-component regulatory system wtih UhpB	regulator; Transport of small molecules: Carbohydrates, organic acids, alcohols	498	517
CGGCAATTAACTGCATAGCG	223910	+	trpE	b1264	1319408	1320970	-1	component I of anthranilate synthase	enzyme; Amino acid biosynthesis: Tryptophan	246	265
GCGTGATTTATTGCATAGCC	221407	+	ycjF	b1322	1383535	1384596	1	conserved inner membrane protein	NA	417	436
AAGCAATTTTCTGCAGATCC	198788	-	nupC	b2393	2511064	2512266	1	nucleoside (except guanosine) transporter	transport; Transport of small molecules: Nucleosides, purines, pyrimidines	978	997
GCGTAATCGCCTGCATAGCC	145349	-	accD	b2316	2431034	2431948	-1	acetyl-CoA carboxylase, beta (carboxyltranferase) subunit	enzyme; Fatty acid and phosphatidic acid biosynthesis	726	745
GGGCAATTATCTGCAATACC	131102	+	nfrA	b0568	587205	590177	-1	bacteriophage N4 receptor, outer membrane subunit	7.4 location of gene products; outer membrane	1580	1599
CCTAAACTTTCTGCATAGCT	115689	+	ugd	b2028	2096471	2097637	-1	UDP-glucose 6-dehydrogenase	enzyme; Central intermediary metabolism: Sugar-nucleotide biosynthesis, conversions	503	522
GCAAAAATACCTGCATAGTC	115445	+	rpoN	b3202	3342739	3344172	1	RNA polymerase, sigma 54 (sigma N) factor	regulator; Global regulatory functions	1158	1177
GCGTAAGTGTATGCAGAGCC	82866.5	+	yeeF	b2014	2083728	2085086	-1	predicted amino-acid transporter	putative transport; Not classified	1103	1122
GCGCACTTATCTGCAAATTC	81852.1	-	mdtO	b4081	4299050	4301101	-1	predicted multidrug efflux system component	orf; Not classified	429	448
CAGCGAATTTCTGCATACTC	69433.9	+	ydhV	b1673	1749752	1751854	-1	predicted oxidoreductase	NA	875	894
CAGTAATTGCCCGCAAATCA	64264.5	+	torS	b0993	1052657	1055401	-1	hybrid sensory histidine kinase in two-component regulatory system with TorR	enzyme; Energy metabolism, carbon: Anaerobic respiration	1287	1306
GGGCGATTTTCTGCACCTCA	63595.3	-	emrA	b2685	2809449	2810621	1	multidrug efflux system	transport; Drug/analog sensitivity	387	406
CTGTCATTTCCCGCATACCC	53056.4	+	aldA	b1415	1486256	1487695	1	aldehyde dehydrogenase A, NAD-linked	enzyme; Energy metabolism, carbon: Fermentation	98	117
CAGTAAGTACCTGCAAACTC	51283.2	+	sbcC	b0397	411831	414977	-1	exonuclease, dsDNA, ATP-dependent	enzyme; Degradation of DNA	2460	2479
GTGGAAGTTTCTGCCAATCC	43064.5	+	srmB	b2576	2710918	2712252	1	ATP-dependent RNA helicase	enzyme; RNA synthesis, modification, DNA transcription	622	641
GCCAGAGTTCCTGCATATCA	40275.5	+	yeaE	b1781	1862806	1863660	-1	predicted oxidoreductase	putative enzyme; Not classified	396	415
CGGCAAGTATCAGCATGTCC	36912	+	intA	b2622	2754181	2755422	1	CP4-57 prophage; integrase	IS, phage, Tn; Phage-related functions and prophages	683	702
CGGTTTTTTCCTGCATATCC	36359.4	+	yafY	b0251	265334	265777	-1	CP4-6 prophage; predicted DNA-binding transcriptional regulator	NA	162	181
GGGTAAATACGCGTAAAGCC	34758.6	+	dcuS	b4125	4348054	4349685	-1	sensory histidine kinase in two-component regulatory system with DcuR, regulator of anaerobic fumarate respiration	putative regulator; Not classified	1182	1201
TGGTGATTTCCTGAAAAGCC	31395.9	-	slyX	b3348	3475662	3475880	1	conserved protein	NA	51	70
GTAAATATTCCCGCAAAGCC	30853.3	-	yehQ	b2122	2207122	2209122	1	NA	NA	1341	1360
CAGGGAATTACCGCAAAGCC	29704.7	+	yzgL	b3427	3561747	3562028	-1	NA	NA	2	21
CGATGATTACCCGCAAAGCC	29043.6	+	gabD	b2661	2789295	2790743	1	succinate-semialdehyde dehydrogenase I, NADP-dependent	enzyme; Central intermediary metabolism: Pool, multipurpose conversions	482	501
GGGCAAATTCTTGAAGAGCC	28729.5	-	dppF	b3540	3699887	3700891	-1	dipeptide transporter	transport; Protein, peptide secretion	632	651
GTGTAAATATCGGAAAAGCT	28115.4	+	intA	b2622	2754181	2755422	1	CP4-57 prophage; integrase	IS, phage, Tn; Phage-related functions and prophages	587	606
GGGCAATAATCTGCAAATGC	27844.8	-	kefC	b0047	47769	49631	1	potassium:proton antiporter	transport; Transport of small molecules: Cations	1467	1486
GCGCATGTATCCGGATATCC	27733.2	-	nrdD	b4238	4458545	4460683	-1	anaerobic ribonucleoside-triphosphate reductase	enzyme; 2'-Deoxyribonucleotide metabolism	1044	1063
CCGAAAATTTCTAAAAATCC	27613.4	+	allS	b0504	530519	531445	-1	DNA-binding transcriptional activator of the allD operon	putative regulator; Not classified	17	36
GCTTAATTTTGTGCAAACCC	25657.8	-	nadC	b0109	117752	118645	-1	quinolinate phosphoribosyltransferase	enzyme; Biosynthesis of cofactors, carriers: Pyridine nucleotide	513	532
CGGCAATGCCCTGCAAATCC	24610	+	hypF	b2712	2833195	2835447	-1	carbamoyl phosphate phosphatase and maturation protein for [NiFe] hydrogenases	regulator; Energy metabolism, carbon: Anaerobic respiration	1218	1237
GAGCCAGTATCAGCAAATCC	22871	+	yejH	b2184	2278654	2280414	1	predicted ATP-dependet helicase	putative enzyme; Not classified	381	400
GAGGGAATTTTTACAAAGCC	22475.6	-	yicR	b3638	3809914	3810582	-1	protein associated with replication fork, possible DNA repair protein	phenotype; Not classified	330	349
CGATGAGTTTCTGCAAATCA	22063.7	+	yjfK	b4183	4409325	4409984	1	conserved protein	NA	228	247
GTTCAATGTTCTGCATACCC	22045.7	-	secD	b0408	426871	428718	1	SecYEG protein translocase auxillary subunit	transport; Protein, peptide secretion	1335	1354
TATTGATTCTCTGCATAGCC	21300.9	+	speF	b0693	717485	719683	-1	ornithine decarboxylase isozyme, inducible	enzyme; Central intermediary metabolism: Polyamine biosynthesis	734	753
GACTGCGTTTCCGCATAGCC	20340.8	-	argC	b3958	4153024	4154028	1	N-acetyl-gamma-glutamylphosphate reductase, NAD(P)-binding	enzyme; Amino acid biosynthesis: Arginine	976	995
GGGAAAACACCTGTAAAGCC	20242.3	-	frc	b2374	2490026	2491276	-1	formyl-CoA transferase, NAD(P)-binding	putative enzyme; Not classified	403	422
CCGTAAGTACCCGCAATACC	20167.4	-	glpC	b2243	2353543	2354733	1	sn-glycerol-3-phosphate dehydrogenase (anaerobic), small subunit	enzyme; Energy metabolism, carbon: Anaerobic respiration	991	1010
GGACGATCGTCTGCATAGCC	18349.5	-	thiP	b0067	72911	74521	-1	fused thiamin transporter subunits of ABC superfamily: membrane components	NA	750	769
GCGTTAATACCCGCATATAC	17371.2	+	purU	b1232	1287005	1287847	-1	formyltetrahydrofolate hydrolase	enzyme; Purine ribonucleotide biosynthesis	321	340
CGGAAATTTAGTGCATAGCG	16886.6	+	thiK	b1106	1162483	1163307	1	thiamin kinase	putative enzyme; Not classified	516	535
TCGCAAATATCTGCATACCT	16558.1	+	prkB	b3355	3482512	3483381	1	predicted phosphoribulokinase	putative enzyme; Central intermediary metabolism: Miscellaneous glucose metabolism	282	301
CCAAGAATTTCTGCTAGTCC	15536.4	-	zupT	b3040	3180572	3181345	1	zinc transporter	NA	532	551
CGAAGAGTATCTGCAAAGTC	15203.6	-	ycgB	b1188	1234932	1236464	-1	conserved protein	NA	900	919
GGGCTATTTTCAGCAGATCC	14424.4	+	hisM	b2307	2422539	2423255	-1	histidine/lysine/arginine/ornithine transporter subunit	transport; Transport of small molecules: Amino acids, amines	150	169
GGGAAATTATCCGCGAAGCG	13517.4	-	yicR	b3638	3809914	3810582	-1	protein associated with replication fork, possible DNA repair protein	phenotype; Not classified	193	212
GCGTGAACTCCCGCAATGCC	13280.4	-	cirA	b2155	2242800	2244791	-1	ferric iron-catecholate outer membrane transporter	membrane; Outer membrane constituents	1654	1673
GGGTCATTTCCCTCAAAACC	12857.9	-	mdtN	b4082	4301101	4302132	-1	predicted membrane fusion protein of efflux pump	putative membrane; Not classified	361	380
GGGCGATTACCCGCAGAGCG	12565.2	+	feaB	b1385	1445543	1447042	1	phenylacetaldehyde dehydrogenase	enzyme; Degradation of small molecules: Carbon compounds	229	248
AGTGAATTACCTGCATATCC	12319.5	-	ydbD	b1407	1473168	1475474	1	predicted protein	NA	1509	1528
AAGCGATCTTCTGCATAGCT	11725.3	-	aceB	b4014	4213501	4215102	1	malate synthase A	enzyme; Central intermediary metabolism: Glyoxylate bypass	688	707
GGGTAATTTTCTGCGTTTCA	11698.6	-	yiaG	b3555	3717501	3717791	1	predicted transcriptional regulator	NA	63	82
GGGAAAGTTAATGCTAAGCA	11689.9	-	nmpC	b0553	573752	576048	-1	NA	NA	2167	2186
CGGAAAATTTACGTATAGCA	11326.8	+	yjgL	b4253	4473460	4475274	1	predicted protein	NA	1754	1773
CAGCAAATGCCTGCAAATAC	11151.9	+	pgaB	b1023	1087062	1089080	-1	predicted enzyme associated with biofilm formation	NA	948	967
GCGTGAGATCCAGCTTAGCC	10782.3	-	thiC	b3994	4192227	4194122	-1	thiamin (pyrimidine moiety) biosynthesis protein	enzyme; Biosynthesis of cofactors, carriers: Thiamin	1740	1759
CCGTAAGTCCCTGCCATGCC	10195	+	ydiJ	b1687	1763653	1766709	-1	predicted FAD-linked oxidoreductase	putative enzyme; Not classified	185	204
GGGAAATTTTACGCAACTCA	10182.8	-	yjdA	b4109	4325158	4327386	1	conserved protein with nucleoside triphosphate hydrolase domain	phenotype; Not classified	180	199
GAGCAACTATGTGCGTATCC	10167.9	+	ycjO	b1311	1371246	1372127	1	predicted sugar transporter subunit: membrane component of ABC superfamily	putative transport; Not classified	171	190
GAGAAAGTATCAGCTTATCA	10138.1	+	rhsB	b3482	3617215	3621450	1	rhsB element core protein RshB	orf; Transposon-related functions	4009	4028
GCGTAAGCTGCTGCAAATCA	10129	-	yfhA	b2554	2685491	2686825	-1	predicted DNA-binding response regulator in two-component system	putative regulator; Not classified	108	127
GTGCAATCTCCTGCACCGCA	10117.6	-	fliT	b1926	2003737	2004102	1	predicted chaperone	regulator; Surface structures	126	145
GCATAGGTGCCCGCATAGCC	9954.62	+	ybjL	b0847	887357	889042	-1	predicted transporter	putative transport; Not classified	68	87
GTGAGAGGTAATGCAAAGCC	9592.19	+	recC	b2822	2957082	2960450	-1	exonuclease V (RecBCD complex), gamma chain	enzyme; Degradation of DNA	306	325
GGGAGACTTTCTGAATATCT	9513.58	+	maeA	b1479	1551996	1553693	-1	malate dehydrogenase, (decarboxylating, NAD-requiring) (malic enzyme)	enzyme; Central intermediary metabolism: Gluconeogenesis	141	160
GCGATATATCCCGCATAGGC	9295.32	-	pyrD	b0945	1003991	1005001	1	dihydro-orotate oxidase, FMN-linked	enzyme; Pyrimidine ribonucleotide biosynthesis	490	509
GGGTAAGTTTTTGATAATCC	9009.66	+	yhfT	b3377	3504054	3505358	-1	predicted inner membrane protein	putative transport; Not classified	616	635
GGGAGAGTATCTGCGATTCA	8329.89	-	yfjQ	b2633	2766687	2767508	1	CP4-57 prophage; predicted protein	NA	600	619
GGGAAAATTCCGGCTTATCT	8257.02	-	uraA	b2497	2616893	2618182	-1	uracil transporter	transport; Transport of small molecules: Nucleosides, purines, pyrimidines	1085	1104
CGAAAATTTCCTGCAAACCA	8249.28	+	yjeP	b4159	4384070	4387393	-1	predicted mechanosensitive channel	putative transport; Not classified	567	586
GTGAAAGTACCAGCAATGCA	8015.84	-	cdaR	b0162	182463	183620	1	DNA-binding transcriptional activator	NA	150	169
GCGCAAATTTCTTCAAACTC	7764.97	-	carB	b0033	30817	34038	1	carbamoyl-phosphate synthase large subunit	1.5.2.2 metabolism; building block biosynthesis; nucleotide; pyrimidine biosynthesis	559	578
GGCCGGATTTCTGCATAGCT	7561.49	-	hisG	b2019	2088216	2089115	1	ATP phosphoribosyltransferase	enzyme; Amino acid biosynthesis: Histidine	27	46
CCGAAAGTTTCTTCATGGCA	7542.89	-	deoB	b4383	4617626	4618849	1	phosphopentomutase	enzyme; Salvage of nucleosides and nucleotides	538	557
GCGTAAAAGCCCGCAAAGCA	7389.2	+	yjgR	b4263	4486584	4488086	-1	predicted ATPase	NA	522	541
GAGCGAGTTTATGGCAAGCC	7154.83	+	nrdE	b2675	2799370	2801514	1	ribonucleoside-diphosphate reductase 2, alpha subunit	enzyme; Central intermediary metabolism: Nucleotide interconversions	943	962
TCAAAACTATCTGCAAAGCC	6784.55	-	nagC	b0676	699597	700817	-1	DNA-binding transcriptional dual regulator, repressor of N-acetylglucosamine	regulator; Central intermediary metabolism: Amino sugars	313	332
AAGAGATTTGCTGCAAAGTC	6647.77	-	yfbP	b2275	2387135	2387986	1	predicted protein	NA	295	314
GTGTAAGGTTTCGCATGGCC	6631.59	+	fruA	b2167	2257741	2259432	-1	fused fructose-specific PTS enzymes: IIBcomponent/IIC components	regulator; Degradation of small molecules: Carbon compounds	1427	1446
CGGCGAGTTTCTGCTTGGCA	6626.75	-	gmm	b2051	2123767	2124246	-1	GDP-mannose mannosyl hydrolase	enzyme; Central intermediary metabolism: Sugar-nucleotide biosynthesis, conversions	378	397
GGCCAAATTCCTGAATAACA	6561.26	+	yidE	b3685	3862635	3864296	-1	predicted transporter	putative transport; Not classified	1464	1483
GAGAAATTACCCCAAGAGCA	6428.64	-	yfjI	b2625	2757007	2758416	1	CP4-57 prophage; predicted protein	NA	111	130
CGGTGAGATCCTGAAAATCC	6197.11	+	cheZ	b1881	1964417	1965061	-1	chemotaxis regulator, protein phosphatase for CheY	regulator; Chemotaxis and mobility	210	229
GTGAATTTATCTGCAAAGGG	6118.19	+	yahF	b0320	336002	337549	1	predicted acyl-CoA synthetase with NAD(P)-binding domain and succinyl-CoA synthetase domain	putative enzyme; Not classified	1517	1536
CGGAGATTATCCTCAATGCA	6083.18	-	ybdH	b0599	631612	632700	-1	predicted oxidoreductase	putative enzyme; Not classified	604	623
GCTGAATTTTCCGCAAAGCT	6020.09	+	yigZ	b3848	4030515	4031129	1	predicted elongation factor	NA	547	566
CCTCAAGCGCCTGCATATCC	6011.72	-	parC	b3019	3161737	3163995	-1	DNA topoisomerase IV, subunit A	enzyme; DNA - replication, repair, restriction/modification	1134	1153
CCGAGACTTCCGCCATAGCC	5825.73	-	tilS	b0188	212331	213629	1	tRNA(Ile)-lysidine synthetase	responsible for lysidine formation in tRNA-Ile anticodon (C34 to L34)	414	433
GGGCAAATTCCATCAATGCC	5757.69	-	yfbP	b2275	2387135	2387986	1	predicted protein	NA	40	59
GCTTACGTTCCTGCAATGCC	5682.51	+	yqeB	b2875	3010636	3012261	-1	conserved protein with NAD(P)-binding Rossman fold	putative enzyme; Not classified	1419	1438
GCGCGATATTCCGCAACGCC	5386.26	-	guaC	b0104	113444	114487	1	GMP reductase	enzyme; Purine ribonucleotide biosynthesis	841	860
GTCGAAATTTCTGCAAGGCA	5359.46	-	phoQ	b1129	1187539	1188999	-1	sensory histidine kinase in two-compoent regulatory system with PhoP	enzyme; Global regulatory functions	251	270
GCGCAAATTTTTGCATTACA	5279.24	+	fdhF	b4079	4295242	4297389	-1	formate dehydrogenase-H, selenopolypeptide subunit	enzyme; Energy metabolism, carbon: Anaerobic respiration	1776	1795
GCGCAATTTGCAGCAAAGCG	5130.08	-	ttcA	b1344	1409037	1409972	-1	predicted C32 tRNA thiolase	NA	741	760
CTGCAATTTTTCACAAATCA	5117.23	-	cfa	b1661	1739437	1740585	1	cyclopropane fatty acyl phospholipid synthase (unsaturated-phospholipid methyltransferase)	enzyme; Fatty acid and phosphatidic acid biosynthesis	473	492
GAGAATTTTTCAGCAAAGCG	5110.1	+	kdgT	b3909	4099713	4100696	1	2-keto-3-deoxy-D-gluconate transporter	transport; Transport of small molecules: Carbohydrates, organic acids, alcohols	575	594
GAGAACATCACCGCATAGCC	5040.93	-	ttdT	b3063	3206046	3207509	1	predicted tartrate:succinate antiporter	NA	421	440
GCGCAAATGACCGCGTAGCC	5033.82	-	alx	b3088	3236602	3237567	1	predicted inner membrane protein, part of terminus	putative transport; Not classified	527	546
ATGCAATTTTCTACAACCCC	4931.14	+	ybjQ	b0866	903816	904139	1	conserved protein	NA	1	20
CAGAGACTTACTGAAAATCC	4860.49	-	ybhI	b0770	801110	802543	1	predicted transporter	orf; Not classified	854	873
GAGCCAGATTGTGCAAATCC	4854.9	+	yfhK	b2556	2687693	2689120	-1	predicted sensory kinase in two-component system	putative regulator; Not classified	1062	1081
GAGTAAAACTTTGCATATCC	4822.17	+	ybdN	b0602	634572	635792	-1	conserved protein	NA	124	143
GAGAAATTGTCCGCCCAGCC	4784.12	+	yphD	b2546	2673849	2674847	-1	predicted sugar transporter subunit: membrane component of ABC superfamily	putative transport; Not classified	481	500
GGGTAGTTTTCTGCTTATGA	4689.78	-	ygjV	b3090	3239215	3239766	-1	conserved inner membrane protein	NA	99	118
GTTTAATTTCCCCCAAATTA	4625.36	-	ycgH	b4491	1218824	1221471	1	NA	NA	2511	2530
CGCTAAGTTTCTACAACGCC	4590.84	-	csrD	b3252	3399414	3401354	-1	conserved inner membrane protein	NA	1843	1862
AGGCAATCACCCGCATAGCG	4501.68	+	eutL	b2439	2553763	2554422	-1	predicted carboxysome structural protein with predicted role in ethanolamine utilization	NA	606	625
GCGCATTCTTTTGCATATCC	4461.78	-	ybcO	b0549	572307	572597	1	DLP12 prophage; predicted protein	NA	211	230
GTGAAAATACCCGCATCGAA	4355.61	+	yebT	b1834	1915534	1918167	1	conserved protein	NA	1007	1026
GCGCGCTTTTCTGCTTATGC	4352.98	+	yhiQ	b3497	3640403	3641155	-1	predicted SAM-dependent methyltransferase	NA	210	229
CAGCGAAATCCTGAAAATCC	4322.34	-	yjiV	b4486	4571942	4574878	1	NA	NA	2613	2632
GTTTAAGTACCGACAAAGCC	4317.31	+	dinG	b0799	832293	834443	1	ATP-dependent DNA helicase	putative enzyme; DNA - replication, repair, restriction/modification	557	576
TGGCAGATTTCTTCAAAGCC	4245.45	-	rffE	b3786	3968156	3969286	1	UDP-N-acetyl glucosamine-2-epimerase	6.3 cell structure; surface antigens (ECA, O antigen of LPS)	661	680
GCATGAATATCTGCAGACCC	4222.45	+	aldA	b1415	1486256	1487695	1	aldehyde dehydrogenase A, NAD-linked	enzyme; Energy metabolism, carbon: Fermentation	1398	1417
CCGAAAGAATCCGCATACCA	4187.26	+	aaaD	b4634	580577	580885	1	NA	NA	121	140
CAGCAATATCGCGCAAATCC	4008.06	+	ada	b2213	2307363	2308427	-1	fused DNA-binding transcriptional dual regulator/O6-methylguanine-DNA methyltransferase	enzyme; DNA - replication, repair, restriction/modification	421	440
AGGTCATTTTCTGCTTGGCC	3983.51	+	hyfE	b2485	2604284	2604934	1	hydrogenase 4, membrane subunit	enzyme; Energy metabolism, carbon: Anaerobic respiration	396	415
CGGTAATTTTCTGCAACTGA	3973.43	+	potH	b0856	895357	896310	1	putrescine transporter subunit: membrane component of ABC superfamily	transport; Transport of small molecules: Amino acids, amines	249	268
GCGTAATGCTCTGCAATGCC	3900.43	+	rtcB	b3421	3554875	3556101	-1	conserved protein	NA	441	460
GAGTCAATTTCTGCAAAATA	3836.6	-	yfbM	b2272	2384956	2385459	1	predicted protein	NA	16	35
TAGTGTGTTCCGGCATAGCA	3724.87	+	yeiN	b2165	2255451	2256389	-1	conserved protein	NA	198	217
CCGTAATTATCCGCAAGGAA	3717.77	+	rna	b0611	643420	644226	-1	ribonuclease I	enzyme; Degradation of RNA	233	252
GGGCGAAGATCCGCAAGGCA	3654.11	-	galE	b0759	790262	791278	-1	UDP-galactose-4-epimerase	enzyme; Degradation of small molecules: Carbon compounds	432	451
GGTCAATAACCTGTATAGTC	3596.87	-	yoeA	b4582	2066659	2068498	1	NA	NA	171	190
GTGAAAATGCCTTCATAGCG	3577.1	+	gcd	b0124	138835	141225	-1	glucose dehydrogenase	enzyme; Degradation of small molecules: Carbon compounds	674	693
GCGGAATTAGCCGCATACCA	3568.99	-	ybhL	b0786	819107	819811	1	predicted inner membrane protein	NA	118	137
CGATAAATTTCAGCAAATCA	3559.17	-	ldcC	b0186	209679	211820	1	lysine decarboxylase 2, constitutive	enzyme; Energy metabolism, carbon: Pyruvate dehydrogenase	120	139
GAGAGTAATCCTTCATATCC	3550.26	+	arpA	b4017	4218324	4220510	-1	ankyrin repeat protein, function unknown	NA	944	963
GATCCATTTCCCGAATATCC	3476.02	+	yfeW	b2430	2546124	2547428	1	predicted periplasmic esterase	putative enzyme; Not classified	801	820
GCGTGATTTCCTACCCATCC	3458.87	+	yidR	b3689	3866085	3867299	-1	conserved protein	NA	572	591
GTGAAATTATCTATAACGCC	3435.6	+	ygaF	b2660	2788004	2789272	1	predicted enzyme	NA	488	507
GACTGAATTTCTGCAACTCA	3432.2	-	argH	b3960	4154873	4156246	1	argininosuccinate lyase	enzyme; Amino acid biosynthesis: Arginine	1224	1243
CGGCAATTTCCGGCAGAACC	3426.38	+	sgrR	b0069	75644	77299	-1	DNA-binding transcriptional regulator	putative transport; Not classified	732	751
GTGTATATCTCTACAAAACC	3408.52	+	ycjO	b1311	1371246	1372127	1	predicted sugar transporter subunit: membrane component of ABC superfamily	putative transport; Not classified	746	765
CGGGATTTTCCTGCATATTC	3396.1	+	ytfL	b4218	4437895	4439238	-1	predicted inner membrane protein	putative transport; Not classified	1182	1201
CGCCAATTTCCCGAAAATCA	3384.49	-	folE	b2153	2241006	2241674	-1	GTP cyclohydrolase I	enzyme; Biosynthesis of cofactors, carriers: Folic acid	408	427
GAGAAGATATCTACAATGCC	3376.21	-	smg	b3284	3430013	3430486	-1	conserved protein	NA	346	365
CCGAAAGGTCCGGCTAAGCA	3330.7	-	yccK	b0969	1029562	1029891	-1	predicted sulfite reductase subunit	orf; Not classified	47	66
CCGACATTTTACGCATATCA	3271.96	+	ves	b1742	1822386	1822961	-1	conserved protein	NA	546	565
GCTTAATTTTATGCAATTCA	3218.05	+	yeeL	b4497	2050300	2051352	-1	NA	NA	882	901
GAGCAACTTTCTGTACAGTA	3207.32	+	yeaM	b1790	1872779	1873600	-1	predicted DNA-binding transcriptional regulator	putative regulator; Not classified	135	154
GCCCAATGTTCTGTAACGCC	3138.17	+	sthA	b3962	4157413	4158813	-1	pyridine nucleotide transhydrogenase, soluble	putative enzyme; Not classified	549	568
GTTCAATTTCCCGCAATGGC	3129.19	-	paaY	b1400	1462495	1463085	1	predicted hexapeptide repeat acetyltransferase	putative enzyme; Not classified	522	541
GCGCAACTTCCTGAAAAACA	3124.81	+	gadX	b3516	3663009	3663833	-1	DNA-binding transcriptional dual regulator	NA	531	550
GATAGAATATATGCATATGC	3079.38	+	ygeG	b2851	2989290	2989781	1	predicted chaperone	NA	121	140
GGGTAAATTCCTGGAAGGCG	3059.48	-	atpE	b3737	3918973	3919212	-1	F0 sector of membrane-bound ATP synthase, subunit c	enzyme; ATP-proton motive force interconversion	126	145
GGAAAAATATCTGTATAGCG	2939.43	+	hflK	b4174	4400061	4401320	1	modulator for HflB protease specific for phage lambda cII repressor	enzyme; Degradation of proteins, peptides, glyco	510	529
GGCTAATTTCCTGCATCGCT	2880.55	-	pabA	b3360	3488288	3488851	-1	aminodeoxychorismate synthase, subunit II	enzyme; Biosynthesis of cofactors, carriers: Folic acid	3	22
CTGTAAGTATGTGCTAGACA	2863.53	-	yagK	b0277	291546	292172	-1	CP4-6 prophage; conserved protein	NA	129	148
TTGAGATCTTCCGCAAAGTA	2843.96	-	hemN	b3867	4050068	4051441	1	coproporphyrinogen III oxidase, SAM and NAD(P)H dependent, oxygen-independent	enzyme; Biosynthesis of cofactors, carriers: Heme, porphyrin	1195	1214
CCGAGATTACCCGGGAAGCC	2837.95	+	galM	b0756	787020	788060	-1	galactose-1-epimerase (mutarotase)	enzyme; Central intermediary metabolism: Pool, multipurpose conversions	614	633
CCGAAATTTCATGCATGTGC	2822.9	-	ykgA	b0300	315710	316393	-1	NA	NA	507	526
GTCCCATTTCCCGCAAAGAA	2795.71	+	ytfR	b4485	4449081	4450583	1	predicted sugar transporter subunit: ATP-binding component of ABC superfamily	4.S.173 transport; substrate; sugar	1112	1131
GCGCAATGATCGACAAAGCC	2776.5	+	nrfG	b4076	4291566	4292162	1	heme lyase (NrfEFG) for insertion of heme into c552, subunit NrfG	enzyme; Energy metabolism, carbon: Anaerobic respiration	389	408
TCGAAGGTTCCTGCAAAGCG	2770	-	pflB	b0903	950495	952777	-1	pyruvate formate lyase I	enzyme; Energy metabolism, carbon: Anaerobic respiration	1909	1928
CCGCGAATTTGTGCAGAACC	2744.81	+	norV	b2710	2830498	2831937	1	flavorubredoxin oxidoreductase	putative enzyme; Not classified	168	187
GCGACAATCCCTGCATATCG	2739.51	-	flgL	b1083	1139256	1140209	1	flagellar hook-filament junction protein	structural component; Surface structures	915	934
CAGCAAGTCGCTGCCTATCC	2657.94	-	ftsP	b3017	3159279	3160691	-1	repressor protein for FtsI	phenotype; Not classified	894	913
GGTCAAATTCCTCCACTGCC	2616.96	-	argI	b4254	4475330	4476334	-1	ornithine carbamoyltransferase 1	enzyme; Amino acid biosynthesis: Arginine	183	202
GAGCCAATACCTTTAAAGCA	2609.55	-	ynjI	b1762	1841855	1842895	-1	predicted inner membrane protein	NA	445	464
CGGCGACTATCCGCACATCA	2608.93	+	ebgA	b3076	3220655	3223747	1	cryptic beta-D-galactosidase, alpha subunit	enzyme; Degradation of small molecules: Carbon compounds	2529	2548
CCACGTATATCTACAAATCC	2594.54	+	yjbI	b4038	4248726	4250306	1	NA	NA	1430	1449
CAAAGCGTTCCCGCAAAGCC	2593.77	+	kefA	b0465	485760	489122	1	fused conserved protein	NA	1428	1447
GAGCCAGTTCCCGGAGATCC	2588.13	+	yfaX	b2248	2359451	2360233	-1	predicted DNA-binding transcriptional regulator	putative regulator; Not classified	525	544
ATGTGAATTTCTGCAATGGC	2565.01	-	yqcA	b2790	2920557	2921006	-1	predicted flavoprotein	NA	142	161
AGCCATATTCCCGCAAAGCA	2544.14	+	entD	b0583	608682	609311	-1	phosphopantetheinyltransferase component of enterobactin synthase multienzyme complex	enzyme; Biosynthesis of cofactors, carriers: Enterochelin	426	445
GGTTAACTTCCTGCTTAGTA	2540.8	+	yciM	b1280	1338582	1339751	1	conserved protein	putative factor; Not classified	126	145
TTGAGCGTTTCGGCCTAGCC	2536.43	-	sgcC	b4304	4526953	4528266	-1	KpLE2 phage-like element; predicted phosphotransferase enzyme IIC component	putative transport; Not classified	1102	1121
GGTAAAATTTCCGCATACCT	2535.94	+	feaR	b1384	1444402	1445307	-1	DNA-binding transcriptional dual regulator	regulator; Not classified	835	854
TGGCGAACTCCTGCATATGC	2504.14	-	potG	b0855	894214	895347	1	putrescine transporter subunit: ATP-binding component of ABC superfamily	transport; Transport of small molecules: Amino acids, amines	411	430
TCTCAATTATCTCCACAGCC	2492.15	-	pepD	b0237	254259	255716	-1	aminoacyl-histidine dipeptidase (peptidase D)	enzyme; Degradation of proteins, peptides, glyco	1427	1446
CGGCAATTTTCTGAAATGAC	2436.72	+	yliE	b0833	872202	874550	1	conserved inner membrane protein	NA	931	950
GCGTCAATTTCTGCATCGCT	2427.03	+	chiA	b3338	3465182	3467875	-1	periplasmic endochitinase	putative enzyme; Not classified	245	264
CGGCCATATTCCGCAAAGGC	2414	-	ebgR	b3075	3219488	3220471	1	DNA-binding transcriptional repressor	regulator; Degradation of small molecules: Carbon compounds	583	602
CCGGAATCAGCCGCATAGCC	2409.35	+	rhaA	b3903	4092746	4094005	-1	L-rhamnose isomerase	enzyme; Degradation of small molecules: Carbon compounds	999	1018
GTGTAATCAACTGCATGTCA	2392.6	-	eutR	b2437	2552152	2553204	-1	predicted DNA-binding transcriptional regulator	putative regulator; Not classified	249	268
GTGAAAGTACCCCGATATCA	2378.44	-	intR	b1345	1410024	1411259	-1	Rac prophage; integrase	putative transport; Not classified	865	884
GCGACACTTCCGGCATATCC	2377.42	-	uvrB	b0779	812749	814770	1	excinulease of nucleotide excision repair, DNA damage recognition component	enzyme; Degradation of DNA	1530	1549
GAGCGATTTTTTCAATAGCC	2358.99	-	yfbR	b2291	2406884	2407483	1	deoxyribonucleoside 5'-monophosphatase	phenotype; Not classified	282	301
GGGCAATTAGCTCCATACGC	2345.03	-	yheS	b3352	3479311	3481224	1	fused predicted transporter subunits of ABC superfamily: ATP-binding components	putative transport; Not classified	852	871
GGGACAATATCGCCATAGCC	2340.92	+	kch	b1250	1307040	1308293	-1	voltage-gated potassium channel	4.S.96 transport; substrate; K+	677	696
GATTAAGTTTCCGCGTACCC	2300.06	+	bglJ	b4366	4602333	4602860	1	DNA-binding transcriptional activator	regulator; Not classified	93	112
CTTTGGTTATCCGCAAAGCC	2256.12	+	yhjC	b3521	3670437	3671336	1	predicted DNA-binding transcriptional regulator	putative regulator; Not classified	522	541
GCGAAATGACCTGTGAAGCC	2246.29	+	phoP	b1130	1188999	1189670	-1	DNA-binding response regulator in two-component regulatory system with PhoQ	regulator; Global regulatory functions	288	307
CTGTAATTGCTCGCGTAGCC	2214.81	-	ydhS	b1668	1745155	1746759	1	conserved protein with FAD/NAD(P)-binding domain	NA	1370	1389
GGGCAATAATCTCAATATCC	2195.65	+	ybaL	b0478	500786	502462	-1	predicted transporter with NAD(P)-binding Rossmann-fold domain	putative transport; Not classified	138	157
GCATGAGATTCTGGAAAGCC	2181.19	-	qor	b4051	4261271	4262254	-1	quinone oxidoreductase, NADPH-dependent	enzyme; Energy metabolism, carbon: Electron transport	36	55
CGGCGCGTACCTGAAAAGCC	2176.21	-	prpR	b0330	346081	347667	-1	DNA-binding transcriptional activator	regulator; Not classified	1356	1375
GCGTGAAGTTCTGCATATAG	2174.83	+	yhiJ	b3488	3628991	3630613	-1	predicted protein	NA	594	613
GGGAAAGTTTTTGGAAAACA	2169.98	-	fadJ	b2341	2455037	2457181	-1	fused enoyl-CoA hydratase and epimerase and isomerase/3-hydroxyacyl-CoA dehydrogenase	putative enzyme; Not classified	22	41
CAGAAATAGCCTGTAAATCC	2146.7	+	lysA	b2838	2975659	2976921	-1	diaminopimelate decarboxylase, PLP-binding	enzyme; Amino acid biosynthesis: Lysine	594	613
GTGTACGTTCCTGCGTTGCA	2132.52	+	acrB	b0462	480478	483627	-1	multidrug efflux system protein	transport; Drug/analog sensitivity	1389	1408
GCTTAATGATCTGCAAAGAA	2105.24	+	evgS	b2370	2482396	2485989	1	hybrid sensory histidine kinase in two-component regulatory system with EvgA	putative regulator; Not classified	2708	2727
CTGCAAGTTTCGGGTAAGCA	2099.72	-	stfR	b1372	1427073	1430435	1	Rac prophage; predicted tail fiber protein	putative membrane; Not classified	2796	2815
CAGCGATTTCCCGCATTTTC	2094.4	-	arnA	b2255	2366061	2368043	1	fused UDP-L-Ara4N formyltransferase/UDP-GlcA C-4'-decarboxylase	putative enzyme; Not classified	1654	1673
GGGTAAATACCAGAAATTCC	2077.17	+	cheW	b1887	1970860	1971363	-1	purine-binding chemotaxis protein	regulator; Chemotaxis and mobility	435	454
GCGAAATGTTCCGCGAAGAC	2065.81	-	ompR	b3405	3533887	3534606	-1	DNA-binding response regulator in two-component regulatory system with EnvZ	regulator; Global regulatory functions	253	272
AGACGATTACCCGCATAACC	2054.65	-	ydeN	b1498	1578866	1580548	-1	conserved protein	putative enzyme; Not classified	267	286
GAGCAAATTAACGCAAATCG	2042.33	+	degQ	b3234	3378765	3380132	1	serine endoprotease, periplasmic	enzyme; Degradation of proteins, peptides, glyco	444	463
TTGTAAGAACCTACAAAGAC	2029.39	-	pgl	b0767	797809	798804	1	6-phosphogluconolactonase	orf; Not classified	286	305
CCGCGATTTTATATATAGAC	2014.53	+	arpB	b4494	1801118	1803017	1	NA	NA	759	778
CGGAAAATTTCAGCAAATGA	1998.29	+	tqsA	b1601	1671937	1672971	1	predicted inner membrane protein	putative transport; Not classified	507	526
GGGTATGTACCCACGTATCC	1978.76	-	guaD	b2883	3023788	3025107	1	guanine deaminase	NA	690	709
TGGAAAGTATGGGCAAAGCC	1976.97	+	feoC	b3410	3540750	3540986	1	predicted DNA-binding transcriptional regulator	NA	119	138
GCGCGACTACCCGGATACCC	1974.34	+	bamD	b2595	2734168	2734905	1	predicted lipoprotein	NA	606	625
GCGCGAATACCTCCACCTCC	1967.12	-	yagR	b0284	297960	300158	-1	predicted oxidoreductase with molybdenum-binding domain	NA	649	668
GCGAAAACTTCTCCATTGCC	1961.25	-	dinI	b1061	1120465	1120710	-1	DNA damage-inducible protein I	phenotype; Not classified	206	225
GCGCGAATTTGAGCAAATCT	1956.1	-	glpK	b3926	4113737	4115245	-1	glycerol kinase	enzyme; Central intermediary metabolism: Pool, multipurpose conversions	1392	1411
CGGCAAATTCCTGCCAGTCA	1925.15	-	ybdL	b0600	632809	633969	1	methionine aminotransferase, PLP-dependent	1 metabolism	453	472
CCGCCAATTTCGGCATAGCG	1922.57	-	sgbE	b3583	3748109	3748804	1	L-ribulose-5-phosphate 4-epimerase	putative enzyme; Not classified	256	275
GGGAAATTCTCTACAACGAC	1915.49	-	basR	b4113	4331305	4331973	-1	DNA-binding response regulator in two-component regulatory system with BasS	regulator; RNA synthesis, modification, DNA transcription	139	158
CGGCAGTTATCTGTTAAGCC	1891.13	+	nrfG	b4076	4291566	4292162	1	heme lyase (NrfEFG) for insertion of heme into c552, subunit NrfG	enzyme; Energy metabolism, carbon: Anaerobic respiration	69	88
GCGTTAGTTTCTCCACAACC	1883.6	-	ymfL	b1147	1202491	1203048	1	e14 prophage; predicted DNA-binding transcriptional regulator	NA	535	554
CCGCAAATAATTGCCAAGCC	1883.28	-	nei	b0714	745158	745949	1	endonuclease VIII/ 5-formyluracil/5-hydroxymethyluracil DNA glycosylase	enzyme; DNA - replication, repair, restriction/modification	497	516
CGGAAATAGCCTGCAATGCC	1869.35	-	recE	b1350	1412810	1415410	-1	Rac prophage; exonuclease VIII, 5' -> 3' specific dsDNA exonuclease	enzyme; Degradation of DNA	1045	1064
GAAAAATATTCTGCAAAGCG	1866.65	+	rluC	b1086	1144163	1145122	1	23S rRNA pseudouridylate synthase	NA	588	607
GCGTGAGCTTCTGCAAAACG	1836.09	+	ygcS	b2771	2894555	2895892	-1	predicted transporter	putative transport; Not classified	701	720
CGGTGAATTTCGGCTTAACC	1824.14	-	fimD	b4317	4543119	4545755	1	outer membrane usher protein, type 1 fimbrial synthesis	membrane; Outer membrane constituents	1530	1549
GTGCATTTTTCTGCGATTCA	1812.66	-	cspB	b1557	1639363	1639578	-1	Qin prophage; cold shock protein	phenotype; Adaptations, atypical conditions	104	123
AGGAAGGTATCTGGAAAGCC	1770.67	+	yggW	b2955	3095289	3096425	1	predicted oxidoreductase	putative enzyme; Not classified	876	895
GTGTTAGTTTTTACATAACC	1768.51	+	yadN	b0141	156299	156883	-1	predicted fimbrial-like adhesin protein	putative structure; Not classified	26	45
GGGTAAATTTCTGCCAGCCC	1764.57	-	clcB	b1592	1663339	1664595	1	predicted voltage-gated chloride channel	putative transport; Not classified	207	226
CAAATATTACCCGCATATCA	1756.61	-	yjiG	b4329	4557562	4558023	-1	conserved inner membrane protein	NA	60	79
CAGCCAGATCCTGCATAACC	1747.48	+	glnQ	b0809	844964	845686	-1	glutamine transporter subunit	transport; Transport of small molecules: Amino acids, amines	174	193
GGGAACATATCAACAAAGCC	1736.36	+	garP	b3127	3271595	3272929	-1	predicted (D)-galactarate transporter	7.3 location of gene products; inner membrane	1016	1035
CTGAAAGTTCCCTGAAATCA	1733.88	-	paaK	b1398	1460149	1461462	1	phenylacetyl-CoA ligase	NA	156	175
CAGAAGGTTACCGCAAAGCA	1720.47	+	accA	b0185	208621	209580	1	acetyl-CoA carboxylase, carboxytransferase, alpha subunit	enzyme; Fatty acid and phosphatidic acid biosynthesis	410	429
GCGCAAAATCCTGAAAAGTA	1706.04	-	isrB	b4434	1985863	1986022	-1	Novel sRNA, function unknown	NA	94	113
AAGAGCATGTCCGCAAAGCC	1686.59	+	ycgM	b1180	1227302	1227961	1	predicted isomerase/hydrolase	putative enzyme; Not classified	257	276
GCGCGAGTATCGGCCTGTCC	1682.92	-	metH	b4019	4221851	4225534	1	homocysteine-N5-methyltetrahydrofolate transmethylase, B12-dependent	enzyme; Amino acid biosynthesis: Methionine	1465	1484
GAGCAAGCACCTGAATATTC	1668.24	+	ydbK	b1378	1435284	1438808	-1	fused predicted pyruvate-flavodoxin oxidoreductase: conserved protein/conserved protein/FeS binding protein	putative enzyme; Not classified	1067	1086
GAGAGATTACTTTCATTGCA	1664.87	-	pmbA	b4235	4455982	4457334	1	predicted peptidase required for the maturation and secretion of the antibiotic peptide MccB17	NA	9	28
GCACGGTTATCTGCCAAGCC	1662.45	+	aceE	b0114	123017	125680	1	pyruvate dehydrogenase, decarboxylase component E1, thiamin-binding	enzyme; Energy metabolism, carbon: Pyruvate dehydrogenase	1377	1396
GGCCGAACCCCTGCATATCC	1658.8	-	yddB	b1495	1573271	1575643	-1	predicted porin protein	NA	525	544
GGTTGAATTCCCGCAAGGTC	1653.21	-	hemC	b3805	3987848	3988789	-1	hydroxymethylbilane synthase	enzyme; Biosynthesis of cofactors, carriers: Heme, porphyrin	666	685
CTGATAGTCCCTACATTGCC	1630.98	+	amn	b1982	2053085	2054539	1	AMP nucleosidase	enzyme; Salvage of nucleosides and nucleotides	671	690
GCGTAATTCCCCGCAGCTCC	1629.6	-	xdhB	b2867	3000636	3001514	1	xanthine dehydrogenase, FAD-binding subunit	putative enzyme; Not classified	168	187
ACGCGAACTTCGGCAAAGCC	1624.25	+	lamB	b4036	4245994	4247334	1	maltose outer membrane porin (maltoporin)	IS, phage, Tn; Transport of small molecules: Carbohydrates, organic acids, alcohols	1235	1254
GCCCAAGCTCCTGCATAAAC	1580.16	+	ychF	b1203	1255944	1257035	-1	predicted GTP-binding protein	phenotype; Not classified	312	331
GCGCGAATTTCTGCACGTCG	1559.76	-	fcl	b2052	2124249	2125214	-1	bifunctional GDP-fucose synthetase: GDP-4-dehydro-6-deoxy-D-mannose epimerase/ GDP-4-dehydro-6-L-deoxygalactose reductase	NA	324	343
CTGCAAGATCCCGCAGAGAA	1558.27	+	tap	b1885	1967407	1969008	-1	methyl-accepting protein IV	7.3 location of gene products; inner membrane	1537	1556
GACGAATTTTGTGCAAATCT	1555.71	-	ydcP	b1435	1504805	1506766	1	predicted peptidase	putative enzyme; Not classified	1137	1156
GAGAGAATGGCCCCTAAGCC	1543.2	+	yidB	b3698	3875090	3875488	-1	conserved protein	NA	254	273
GGGTGTTTACCCGTAAATAC	1542.18	-	dgt	b0160	179237	180754	1	deoxyguanosine triphosphate triphosphohydrolase	enzyme; Central intermediary metabolism: Nucleotide hydrolysis	1002	1021
GCCCAAGTTTCTCCAAAGGT	1539.49	+	dtd	b3887	4075038	4075475	1	D-tyr-tRNA(Tyr) deacylase	NA	269	288
ACGCCAATTTGTGCATAGGC	1537.94	-	fliS	b1925	2003327	2003737	1	flagellar protein potentiates polymerization	regulator; Surface structures	25	44
CGGAAAATTCCAGCAAGTCT	1533.52	+	yfjK	b2627	2759373	2761562	-1	CP4-57 prophage; conserved protein	NA	123	142
GTGCTAATTTCAGCAAATGA	1510.07	+	rnb	b1286	1345002	1346936	-1	ribonuclease II	enzyme; Degradation of RNA	500	519
GGGTATTTGTACGCACAGCC	1494.19	+	yoaD	b1815	1896451	1898049	1	predicted phosphodiesterase	NA	1483	1502
TCTTAATTATCTGCATGTCA	1493.92	-	fiu	b0805	838472	840754	-1	predicted iron outer membrane transporter	putative membrane; Not classified	1515	1534
GCTTAATTTCCTGTAAATAA	1487.86	+	mcrC	b4345	4574935	4575981	-1	5-methylcytosine-specific restriction enzyme McrBC, subunit McrC	enzyme; Degradation of DNA	969	988
CGACAAAATTCTGCAAAACA	1485.78	+	yhjD	b3522	3671385	3672398	1	conserved inner membrane protein	NA	321	340
GCGCGATTTGCTGCAAGGCG	1480.78	+	fecB	b4290	4511429	4512331	-1	KpLE2 phage-like element; iron-dicitrate transporter subunit	transport; Transport of small molecules: Cations	540	559
GTGTGTATTTCTCCTTAACC	1478.86	+	ydfU	b1560	1641279	1642226	-1	Qin prophage; predicted protein	NA	246	265
GCGTGAGATCCGGGAAAGCC	1476.66	+	mdoB	b4359	4595173	4597464	-1	phosphoglycerol transferase I	enzyme; Osmotic adaptation	1734	1753
CGAGAAATTCACGCAAAGCC	1476.08	-	ilvG	b4488	3948583	3950227	1	NA	NA	642	661
CTGAAAATTTCGGTATATTC	1470.65	-	rfbX	b2037	2106361	2107608	-1	predicted polisoprenol-linked O-antigen transporter	putative transport; Surface polysaccharides & antigens	1114	1133
GCGTTACTACCCGCAAATCG	1459.27	+	nudC	b3996	4194926	4195699	1	NADH pyrophosphatase	NA	363	382
GCGTCACTACCTCCAAACCC	1455.95	-	betA	b0311	324801	326471	-1	choline dehydrogenase, a flavoprotein	enzyme; Osmotic adaptation	1216	1235
GCGCAAGAATATGCAAATGC	1452.08	+	kefB	b3350	3476824	3478629	-1	potassium:proton antiporter	transport; Transport of small molecules: Cations	318	337
CAGCGATAATCCGCACATCC	1449.03	+	glnG	b3868	4051892	4053301	-1	fused DNA-binding response regulator in two-component regulatory system with GlnL: response regulator/sigma54 interaction protein	regulator; Amino acid biosynthesis: Glutamine	576	595
CGGCAAAGTCCTGAATCGCA	1437.2	-	srmB	b2576	2710918	2712252	1	ATP-dependent RNA helicase	enzyme; RNA synthesis, modification, DNA transcription	582	601
GGACGATCTTCTGCATCGCA	1421.56	-	dhaM	b1198	1246919	1248340	-1	fused predicted dihydroxyacetone-specific PTS enzymes: HPr component/EI component	NA	285	304
CCGCAGATTTCGGCAGATCC	1408.83	-	lyx	b3580	3745107	3746603	1	L-xylulose kinase	enzyme; Degradation of small molecules: Carbon compounds	637	656
CGGCAATTATCAGCACTGCC	1408.28	-	maeB	b2463	2574120	2576399	-1	fused malic enzyme predicted oxidoreductase/predicted phosphotransacetylase	putative enzyme; Not classified	1765	1784
GTGCCATTTTCTGTATTCCC	1403.46	+	yijD	b3964	4159794	4160153	1	conserved inner membrane protein	NA	97	116
CAGAAATGTTCCGCAAAGAG	1391.44	+	acnA	b1276	1333855	1336530	1	aconitate hydratase 1	enzyme; Energy metabolism, carbon: TCA cycle	1808	1827
GAGCAAGTTCGCGCGTTTCC	1381.27	+	yfbQ	b2290	2405583	2406800	1	predicted aminotransferase	putative enzyme; Not classified	1176	1195
GAGCAAATTGCCGCATGGAA	1377.33	+	nemA	b1650	1724683	1725780	1	N-ethylmaleimide reductase, FMN-linked	enzyme; Central intermediary metabolism: Pool, multipurpose conversions	235	254
GAGTAAGTATCTACTAACGC	1368.97	-	ftsI	b0084	91413	93179	1	transpeptidase involved in septal peptidoglycan synthesis (penicillin-binding protein 3)	enzyme; Cell division	1123	1142
CGGAAATTTTCTTCAAGGCG	1366.1	-	topA	b1274	1329072	1331669	1	DNA topoisomerase I, omega subunit	enzyme; DNA - replication, repair, restriction/modification	1585	1604
TAGCAATGTCCTGCATTGCG	1360.2	-	modA	b0763	794312	795085	1	molybdate transporter subunit	transport; Transport of small molecules: Anions	117	136
CGACAAATTTCTGAATCGCC	1359.54	+	map	b0168	188712	189506	-1	methionine aminopeptidase	enzyme; Proteins - translation and modification	324	343
GGTTAATTATCAGCAAAACC	1351.78	-	ygfF	b2902	3043180	3043923	-1	predicted NAD(P)-binding oxidoreductase with NAD(P)-binding Rossmann-fold domain	putative enzyme; Not classified	639	658
GTGTTATTTTTAGCATTGCC	1349.26	+	ydbD	b1407	1473168	1475474	1	predicted protein	NA	1423	1442
CTGCAGATTCGCGCCAAGCC	1345.22	-	ydhM	b1649	1724047	1724646	1	predicted DNA-binding transcriptional regulator	NA	500	519
GGCAGACTTTCGGCATATCC	1333.75	-	yafE	b0210	231926	232549	1	predicted S-adenosyl-L-methionine-dependent methyltransferase	putative enzyme; Not classified	148	167
GCGTGAGTTCCGGCACTGCC	1325.27	+	dcyD	b1919	1996518	1997504	-1	D-cysteine desulfhydrase, PLP-dependent	putative enzyme; Not classified	389	408
GCGCGATTTGCTGCAATTCG	1322	+	pdxH	b1638	1715375	1716031	-1	pyridoxine 5'-phosphate oxidase	enzyme; Biosynthesis of cofactors, carriers: Pyridoxine	624	643
GGGAGATAATCTGTATATCG	1311.68	+	ydfG	b1539	1625541	1626287	1	L-allo-threonine dehydrogenase, NAD(P)-binding	putative enzyme; Not classified	132	151
GCGCCATTTTCAGCATCTCC	1310.72	+	ybiV	b0822	858436	859251	-1	predicted hydrolase	NA	138	157
GCAAAACTTCCTGCATAGGT	1309.71	-	aroM	b0390	406652	407329	1	conserved protein	NA	39	58
GAAAGATTTTCTGCAAAGTG	1307.89	-	mutM	b3635	3808366	3809175	-1	formamidopyrimidine/5-formyluracil/ 5-hydroxymethyluracil DNA glycosylase	enzyme; DNA - replication, repair, restriction/modification	141	160
GTAAATCTTCCCGCATAGAC	1301.28	+	yicJ	b3657	3832570	3833952	-1	predicted transporter	putative transport; Not classified	720	739
GGGCGATTAGCTGTAGTGCC	1293.31	-	malT	b3418	3551107	3553812	1	fused conserved protein: DNA-binding transcriptional activator/maltotriose-ATP-binding protein	regulator; Degradation of small molecules: Carbon compounds	660	679
GGGGAATTACACCCCAAGCC	1285.81	+	yqjI	b3071	3214801	3215424	1	predicted transcriptional regulator	NA	270	289
TTTTGATTATCTGCAAAGCT	1280.03	-	cvpA	b2313	2428297	2428785	-1	membrane protein required for colicin V production	membrane; Colicin-related functions	27	46
TAGTGAATTCCTGCATACTT	1262.99	-	yjfP	b4190	4414975	4415724	1	predicted hydrolase	NA	258	277
GTGATTTTTTCCGGAAAGCC	1261.5	+	yhgE	b3402	3528737	3530461	-1	predicted inner membrane protein	putative transport; Not classified	1615	1634
GGCCAATCGTCCGCATACCC	1261.27	+	gpmM	b3612	3783283	3784827	1	phosphoglycero mutase III, cofactor-independent	putative enzyme; Not classified	117	136
GCGAAATTTACTGCAACACT	1259.67	-	norR	b2709	2828797	2830311	-1	DNA-binding transcriptional activator	putative regulator; Not classified	324	343
CAGTTAGTTGCTGCAACGCC	1259.41	+	yddH	b1462	1531306	1531875	-1	conserved protein	NA	320	339
GATCGATTTCCTGCAAAAAA	1256.41	-	ycdU	b1029	1095066	1096052	1	predicted inner membrane protein	NA	696	715
CGGAGAATTTCTCTACAGCA	1253.86	+	der	b2511	2633906	2635378	-1	predicted GTP-binding protein	putative factor; Not classified	651	670
GGCCAATAATCTGCATGGCA	1253.02	-	ppx	b2502	2623137	2624678	1	exopolyphosphatase	enzyme; Central intermediary metabolism: Phosphorus compounds	99	118
GTGAAATTAACAGCGAAGCA	1251.5	-	yjbM	b4048	4258622	4259329	1	predicted protein	NA	327	346
GCGAGAAATTCGCCAAAGCC	1242.03	-	fdhF	b4079	4295242	4297389	-1	formate dehydrogenase-H, selenopolypeptide subunit	enzyme; Energy metabolism, carbon: Anaerobic respiration	1042	1061
ACGCAATTATCTGCCAATTA	1230.43	+	sfmD	b0532	558920	561523	1	predicted outer membrane export usher protein	putative membrane; Not classified	1204	1223
CCGTTATCCTCTACAAAGCC	1228.91	+	ghrB	b3553	3715333	3716307	1	2-keto-D-gluconate reductase (glyoxalate reductase) (2-ketoaldonate reductase)	NA	11	30
GTGCCAGTTTCTGGAAAGCG	1226.81	-	yrfF	b3398	3524491	3526626	1	predicted inner membrane protein	putative enzyme; Not classified	1824	1843
GTACAGTAACCCTCATAGCC	1218.59	-	frlC	b4474	3500362	3501192	1	predicted isomerase	NA	715	734
CGGCGAATAACTGTAAAACC	1214.16	-	yeaP	b1794	1875739	1876764	1	predicted diguanylate cyclase	NA	423	442
GGTTTATTTCCCGGATAGCA	1198.77	-	tag	b3549	3711115	3711678	1	3-methyl-adenine DNA glycosylase I, constitutive	enzyme; DNA - replication, repair, restriction/modification	541	560
CTCTGACTCCCTACAAAGCC	1191.19	+	rstA	b1608	1680183	1680902	1	DNA-binding response regulator in two-component regulatory system with RstB	regulator; Not classified	395	414
GTGCCAGTTCCTGCATTTTC	1181.78	-	dnaK	b0014	12163	14079	1	chaperone Hsp70, co-chaperone with DnaJ	7.1 location of gene products; cytoplasm	1758	1777
TGGAAATTTTCCCCAGAGCA	1162.64	-	mngA	b0731	765207	767183	1	fused 2-O-a-mannosyl-D-glycerate specific PTS enzymes: IIA component/IIB component/IIC component	enzyme; Proteins - translation and modification	159	178
GGCGAAATTTCGGCAAATCC	1161.01	+	aaeB	b3240	3384243	3386210	-1	p-hydroxybenzoic acid efflux system component	NA	285	304
CTGCGTAGTCCTGCAGAGCA	1159.33	+	ltaE	b0870	907516	908517	-1	L-allo-threonine aldolase, PLP-dependent	putative enzyme; Not classified	873	892
CGGTAATCACCCGGATATCC	1157.83	+	purD	b4005	4202665	4203954	-1	phosphoribosylglycinamide synthetase phosphoribosylamine-glycine ligase	enzyme; Purine ribonucleotide biosynthesis	254	273
CAGAAATGTTCCGCGAATCA	1156.66	-	yhjD	b3522	3671385	3672398	1	conserved inner membrane protein	NA	785	804
AGGCGTTTACCTGCTTATCC	1153.86	+	ydeP	b1501	1582231	1584510	-1	predicted oxidoreductase	putative enzyme; Not classified	2028	2047
GAACCAGTTTCTGCAAATCG	1149.75	+	yijF	b3944	4135063	4135680	-1	conserved protein	NA	339	358
GCGTGGTTTCCTGCAAAACG	1147.38	+	cheA	b1888	1971384	1973348	-1	fused chemotactic sensory histidine kinase in two-component regulatory system with CheB and CheY: sensory histidine kinase/signal sensing protein	enzyme; Chemotaxis and mobility	1767	1786
GGGAAGATTTTCGCAAAGTC	1145.78	+	glgP	b3428	3562157	3564604	-1	glycogen phosphorylase	enzyme; Macromolecule synthesis, modification: Polysaccharides - (cytoplasmic)	1076	1095
GAGTCACCACCTACAAAGCC	1144.54	-	adhP	b1478	1550852	1551862	-1	ethanol-active dehydrogenase/acetaldehyde-active reductase	enzyme; Energy metabolism, carbon: Anaerobic respiration	553	572
GTGAAATTTTCTGGGAAACA	1129.76	-	recC	b2822	2957082	2960450	-1	exonuclease V (RecBCD complex), gamma chain	enzyme; Degradation of DNA	613	632
TAGTTACTATCTTCAAAGCC	1122.87	-	rhaR	b3906	4096669	4097517	1	DNA-binding transcriptional activator, L-rhamnose-binding	regulator; Degradation of small molecules: Carbon compounds	844	863
GCGCAATGAACAGCAAATCC	1122.61	-	yfhH	b2561	2696781	2697629	1	predicted DNA-binding transcriptional regulator	NA	756	775
GCGATATTTTCCGCTAAACA	1122.06	+	yaiY	b0379	398249	398557	-1	predicted inner membrane protein	NA	262	281
GCGCAAGGCCCGGCAAATCA	1121.7	+	yeeA	b2008	2077557	2078615	-1	conserved inner membrane protein	NA	7	26
GAACAAGGTTCTGCACATCT	1119.55	-	ygcJ	b2758	2879073	2880164	-1	predicted protein	NA	452	471
TGGAGATTTTCATCAAAGCA	1112.21	-	ruvB	b1860	1942370	1943380	-1	ATP-dependent DNA helicase, component of RuvABC resolvasome	enzyme; DNA - replication, repair, restriction/modification	871	890
GGGCCAATATCGGCAAAACA	1103.61	+	eutA	b2451	2563503	2564906	-1	reactivating factor for ethanolamine ammonia lyase	NA	554	573
CGGACGATGTCCGCAAAGCC	1099.25	+	pfkB	b1723	1804394	1805323	1	6-phosphofructokinase II	enzyme; Energy metabolism, carbon: Glycolysis	605	624
CCGTAAAGTCGCGCAAAGCT	1088.39	-	ssuD	b0935	994066	995211	-1	alkanesulfonate monooxygenase, FMNH(2)-dependent	NA	3	22
ATGAGATCTTCCGGAAAGCC	1072.42	+	cls	b1249	1305209	1306669	-1	cardiolipin synthase 1	enzyme; Macromolecule synthesis, modification: Phospholipids	497	516
GTGAGATTTGCTGCGAAGAA	1034.1	+	yceA	b1055	1116030	1117082	1	conserved protein	NA	911	930
GGTCAAATGTCTGCAAACCG	1033.99	+	gudD	b2787	2916067	2917407	-1	(D)-glucarate dehydratase 1	1.1.1 metabolism; carbon utilization; carbon compounds	1026	1045
GGGCTATATCCGGAATAGCA	1029.87	+	alkA	b2068	2144716	2145564	-1	3-methyl-adenine DNA glycosylase II	enzyme; DNA - replication, repair, restriction/modification	684	703
TATTAATTTTCTGCACAACC	1027.37	+	murC	b0091	100765	102240	1	UDP-N-acetylmuramate:L-alanine ligase	enzyme; Murein sacculus, peptidoglycan	642	661
GAGTGATTTCCGGCAACCCA	1017.56	-	paaF	b1393	1455521	1456288	1	enoyl-CoA hydratase-isomerase	putative enzyme; Not classified	375	394
GCGAAATTATCTGCTACGTA	1013.62	-	rpsH	b3306	3444175	3444567	-1	30S ribosomal subunit protein S8	structural component; Ribosomal proteins - synthesis, modification	7	26
CCGTGGCTTTCTGCGTAGCC	992184	-	nhaB	b1186	1232399	1233940	-1	sodium:proton antiporter	transport; Transport of small molecules: Cations	939	958
GAGGGAGTATCCGCAAATGG	990167	-	osmF	b2131	2216586	2217503	-1	predicted transporter subunit: periplasmic-binding component of ABC superfamily	putative transport; Not classified	138	157
CTGCTGTTTCTTGCATATCA	988.16	-	yjhC	b4280	4503310	4504428	1	KpLE2 phage-like element; predicted oxidoreductase	orf; Not classified	753	772
TAGAGAGTCTGTTCAAAGCC	982627	+	hisB	b2022	2091492	2092559	1	fused histidinol-phosphatase/imidazoleglycerol-phosphate dehydratase	enzyme; Amino acid biosynthesis: Histidine	977	996
CGGCAAAAATCTGCATAAAC	978767	-	ygcE	b2776	2899918	2901396	1	predicted kinase	putative enzyme; Not classified	1158	1177
TCGTAAGTATCAGATTAGCC	972409	+	yfhD	b2558	2693823	2695379	1	predicted periplasmic binding protein/transglycosylase	enzyme, transporter; Not classified	1194	1213
GAACGAATATCTGCGTAACC	971431	-	ybdG	b0577	602639	603886	-1	predicted mechanosensitive channel	putative transport; Not classified	237	256
GCGAGCTTTTCTGGATATAC	962284	-	ushA	b0480	504138	505790	1	bifunctional UDP-sugar hydrolase/5'-nucleotidase	enzyme; Central intermediary metabolism: Sugar-nucleotide biosynthesis, conversions	1584	1603
GCGGAATCACCGGCAAAGCC	960065	+	aes	b0476	498238	499197	-1	acetyl esterase	orf; Not classified	464	483
GTGTGAATTTATCCAAAACA	957533	-	ycjZ	b1328	1390015	1390914	1	predicted DNA-binding transcriptional regulator	putative regulator; Not classified	780	799
CTATAAGTATACGCATGGTC	949879	-	dnaG	b3066	3209129	3210874	1	DNA primase	enzyme; DNA - replication, repair, restriction/modification	1347	1366
CGACAAGGATCCGCAGATCC	946755	-	ydhV	b1673	1749752	1751854	-1	predicted oxidoreductase	NA	183	202
GAGCAAAAAGCGGCAAATCC	940106	+	ychO	b1220	1273007	1274401	1	predicted invasin	putative factor; Not classified	85	104
GTGGATAGTTCCGCATAGAC	939237	-	frlA	b3370	3497932	3499269	1	predicted fructoselysine transporter	putative transport; Not classified	184	203
CGGCAAGTAACGGCAAATTC	937905	+	yegP	b2080	2163213	2163545	1	predicted protein	NA	179	198
CTGCAATTTTACGCGAAGCG	933259	+	yiiE	b3889	4077320	4077532	1	predicted transcriptional regulator	NA	83	102
GGGCGATCGTCCGTAAAGCA	932657	+	argS	b1876	1958086	1959819	1	arginyl-tRNA synthetase	enzyme; Aminoacyl tRNA synthetases, tRNA modification	1046	1065
GGCATATTATCAGCAAAGCA	928.73	+	ycaI	b0913	963543	965807	1	conserved inner membrane protein	NA	178	197
CTGCACGTTTCGGCAAATCT	927844	+	ackA	b2296	2411492	2412694	1	acetate kinase A and propionate kinase 2	enzyme; Energy metabolism, carbon: Electron transport	1088	1107
GGGAGATTTCCGGCAGGGCA	926.37	-	yhbU	b3158	3299507	3300502	1	predicted peptidase (collagenase-like)	orf; Not classified	13	32
TGGAAAGCTCCCTCAAGGCC	921361	-	ynjD	b1756	1836771	1837424	1	predicted transporter subunit: ATP-binding component of ABC superfamily	putative transport; Not classified	364	383
CCGGAATTTGCTGCAAATGC	921081	+	nuoC	b2286	2400077	2401867	-1	NADH:ubiquinone oxidoreductase, chain C,D	enzyme; Energy metabolism, carbon: Aerobic respiration	84	103
GAGAAATTACTGGAAAAGCA	918668	+	abgR	b1339	1402765	1403673	1	predicted DNA-binding transcriptional regulator	putative regulator; Not classified	490	509
CCGGGAGTTGCTGGAAAGCC	914267	-	eutT	b2459	2571524	2572327	-1	predicted cobalamin adenosyltransferase in ethanolamine utilization	NA	684	703
GCAAACTTTCCTGCAAATCG	914005	-	hyfR	b2491	2609922	2611934	1	DNA-binding transcriptional activator, formate sensing	putative regulator; Not classified	963	982
GAGTAATTTACGGCAATGCG	912252	+	fliZ	b1921	1998497	1999048	-1	predicted regulator of FliA activity	structural component; Unknown	457	476
GAGAATTTGTCCGCTTACCC	911608	+	hdhA	b1619	1695297	1696064	-1	7-alpha-hydroxysteroid dehydrogenase, NAD-dependent	enzyme; Central intermediary metabolism: Pool, multipurpose conversions	37	56
GTTCGAAATGCTGCAAAGCA	910072	-	yfjK	b2627	2759373	2761562	-1	CP4-57 prophage; conserved protein	NA	639	658
GGGCGAATCACTGGATAGAC	905949	-	yfaW	b2247	2358231	2359448	-1	predicted enolase	putative enzyme; Not classified	1093	1112
GGAGAATTTTTTGCAACTCC	904442	-	ycjG	b1325	1386954	1387919	1	L-Ala-D/L-Glu epimerase	putative enzyme; Not classified	228	247
CAATAAAATCCTGCAAATCT	902.22	-	ygaQ	b4462	2784419	2786671	1	NA	NA	855	874
CCGAACTATTCCGCAAATTC	896.59	-	yaiS	b0364	383283	383840	-1	conserved protein	NA	114	133
GCGTGAGTGTAAGCAAAGAC	895.92	+	ynhG	b1678	1755745	1756749	-1	conserved protein	NA	975	994
AAGCATGTTCCCACACATCC	894128	-	sodA	b3908	4098833	4099453	1	superoxide dismutase, Mn	enzyme; Detoxification	501	520
GTGCAATCACCAGCAAAGCG	893922	+	yrbC	b3192	3335278	3335913	-1	predicted ABC-type organic solvent transporter	NA	594	613
CGGTGATTTACAGCAAAGCG	885012	+	macA	b0878	918458	919573	1	macrolide transporter subunit, membrane fusion protein (MFP) component	putative membrane; Not classified	129	148
GTGGGACTTTCCCCAACGCC	884616	+	lrp	b0889	931818	932312	1	DNA-binding transcriptional dual regulator, leucine-binding	regulator; Central intermediary metabolism: Pool, multipurpose conversions	112	131
CGGTAAATTCCTGAGTAACA	883997	-	arpB	b4494	1801118	1803017	1	NA	NA	165	184
CTGAAGGTTTCAGCAAACCC	883.35	+	cbrA	b3690	3867400	3868464	1	predicted oxidoreductase with FAD/NAD(P)-binding domain	NA	116	135
GGACAAATTTCCACATAAAC	879302	+	xylE	b4031	4238802	4240277	-1	D-xylose transporter	transport; Transport of small molecules: Carbohydrates, organic acids, alcohols	87	106
CGGTAATTTTCCGTTCAGCC	873765	+	rsmF	b1835	1918247	1919686	1	predicted methyltransferase	putative structure; Not classified	972	991
GTGTAGTCTTATGCATTTCA	873556	-	ymgC	b1167	1215971	1216219	1	predicted protein	NA	186	205
GAGTCATTTCCAGCATCGCA	870883	-	yjaG	b3999	4197527	4198117	1	conserved protein	NA	381	400
GAGTTATTTGTCGCATAACC	866363	+	proP	b4111	4328525	4330027	1	proline/glycine betaine transporter	transport; Transport of small molecules: Amino acids, amines	849	868
AAGTAAGTTGCAGCATAGCG	865602	-	yeaI	b1785	1868409	1869884	1	predicted diguanylate cyclase	NA	830	849
CGGCAACTTCGCGCATTGCC	858655	+	yjhH	b4298	4522128	4523033	-1	KpLE2 phage-like element; predicted lyase/synthase	putative enzyme; Not classified	816	835
GTGCCATCTCCTGCAACGAC	847.22	+	rcsC	b2218	2315049	2317898	-1	hybrid sensory kinase in two-component regulatory system with RcsB and YojN	enzyme; Surface polysaccharides & antigens	1470	1489
GCGCGAAATCCTGCAAACGC	847163	-	rpoS	b2741	2864581	2865573	-1	RNA polymerase, sigma S (sigma 38) factor	enzyme; Global regulatory functions	36	55
GTTAAAGTTCTTGCGAATCA	844883	+	uhpT	b3666	3843799	3845190	-1	hexose phosphate transporter	transport; Transport of small molecules: Carbohydrates, organic acids, alcohols	1243	1262
GTGTGAGTTATTCCAAAGAC	838272	-	yfcU	b4661	2450378	2453023	-1	NA	NA	1249	1268
CGGATATTGCCTGCAAATTC	837.36	+	fryA	b2383	2500012	2502507	-1	fused predicted PTS enzymes: Hpr component/enzyme I component/enzyme IIA component	putative transport; Not classified	1904	1923
CTACGCGTACCTGTATATCC	835.57	-	potC	b1124	1182049	1182843	-1	polyamine transporter subunit	transport; Transport of small molecules: Amino acids, amines	735	754
GGGCGATTTTCCCCAACCCA	831855	+	mdtE	b3513	3657255	3658412	1	multidrug resistance efflux transporter	putative membrane; Not classified	818	837
CATTAATTTCCTGAATCGCC	829439	-	yiiG	b3896	4085025	4086080	1	conserved protein	NA	627	646
CAGCATTTATCAGTATATCC	828489	+	amtB	b0451	472190	473476	1	ammonium transporter	putative transport; Central intermediary metabolism: Pool, multipurpose conversions	345	364
GCGAAAGTTTCCCCATCACC	821083	-	wcaD	b2056	2127685	2128902	-1	predicted colanic acid polymerase	putative enzyme; Phage-related functions and prophages	1117	1136
CCGCGATTGCCCGCAGAGCT	818919	+	scpC	b2920	3062824	3064302	1	propionyl-CoA:succinate-CoA transferase	putative enzyme; Not classified	116	135
CTGAAATCTTCTTCACATCC	808835	+	ygeY	b2872	3006786	3007997	1	predicted peptidase	putative enzyme; Not classified	725	744
ATGCTATTTCCCGCAAAGAT	803087	-	pcnB	b0143	157729	159126	-1	poly(A) polymerase I	enzyme; RNA synthesis, modification, DNA transcription	1270	1289
GTGAATTGTCCCGCATCGCA	800841	+	recN	b2616	2749817	2751478	1	recombination and repair protein	putative enzyme; DNA - replication, repair, restriction/modification	1301	1320
GTGTGATTTTCCGCATCATA	800619	+	aspC	b0928	983742	984932	-1	aspartate aminotransferase, PLP-dependent	enzyme; Amino acid biosynthesis: Aspartate	725	744
GTGAAAGTCTATGCATGGAA	797749	-	ybfB	b0702	732999	733325	1	predicted inner membrane protein	NA	66	85
CTGCAAATCCCTGAATGGCA	797522	-	shiA	b1981	2051667	2052983	1	shikimate transporter	putative transport; Not classified	396	415
GTTAAGTTACCCGTATAGTC	796951	+	csgE	b1039	1101375	1101764	-1	predicted transport protein	structural component; Surface structures	212	231
GAGTAATTTTACCCATGGAC	789964	-	ygeV	b2869	3002030	3003808	-1	predicted DNA-binding transcriptional regulator	putative regulator; Not classified	1122	1141
GCTCATATTCCTGCATTGCT	789.61	+	pdxY	b1636	1713050	1713913	-1	pyridoxal kinase 2/pyridoxine kinase	enzyme; Biosynthesis of cofactors, carriers: Pyridoxine	69	88
CGGAGAGTAACGGAATAGCA	789453	+	insD	b0361	380898	381803	1	KpLE2 phage-like element; IS2 insertion element transposase InsAB'	8.3 extrachromosomal; transposon related	680	699
CGGAGAGTAACGGAATAGCA	789453	+	insD	b4273	4496618	4497523	1	KpLE2 phage-like element; IS2 insertion element transposase InsAB'	8.3 extrachromosomal; transposon related	680	699
CGGAGAGTAACGGAATAGCA	789453	-	insD	b1402	1465945	1466850	-1	KpLE2 phage-like element; IS2 insertion element transposase InsAB'	8.3 extrachromosomal; transposon related	208	227
CGGAGAGTAACGGAATAGCA	789453	+	insD	b1578	1648869	1649561	1	NA	NA	467	486
CGGAGAGTAACGGAATAGCA	789453	-	insD	b1996	2066976	2067881	-1	KpLE2 phage-like element; IS2 insertion element transposase InsAB'	8.3 extrachromosomal; transposon related	208	227
CGGAGAGTAACGGAATAGCA	789453	+	insD	b3045	3184532	3185437	1	KpLE2 phage-like element; IS2 insertion element transposase InsAB'	8.3 extrachromosomal; transposon related	680	699
CGGAGAGTAACGGAATAGCA	789453	-	insD	b2860	2994394	2995299	-1	KpLE2 phage-like element; IS2 insertion element transposase InsAB'	8.3 extrachromosomal; transposon related	208	227
GTGCGAATATCAGCATTGAC	787312	-	ispE	b1208	1261249	1262100	-1	4-diphosphocytidyl-2-C-methylerythritol kinase	NA	568	587
GTTCAATTTCGTGAATAACC	782531	+	yabP	b4659	58474	59269	1	NA	NA	177	196
CAAAATAGTCCTGCATATCA	781034	-	entB	b0595	626917	627774	1	isochorismatase	enzyme; Biosynthesis of cofactors, carriers: Enterochelin	108	127
GAGAGAATTCCCGGCAGGCC	775869	+	treB	b4240	4462782	4464203	-1	fused trehalose(maltose)-specific PTS enzyme: IIB component/IIC component	transport; Transport of small molecules: Carbohydrates, organic acids, alcohols	125	144
GTTCAATTTTGCACAAATCA	769631	-	yfjL	b2628	2761559	2763175	-1	CP4-57 prophage; predicted protein	NA	1339	1358
GAGACAATTTCTGCAAACTT	768156	-	yhaB	b3120	3265876	3266415	1	predicted protein	NA	106	125
CAGCATATTCCTGCATTTGC	755336	-	ghrA	b1033	1097109	1098047	1	2-ketoacid reductase	putative enzyme; Not classified	291	310
GCAGGATTTCCTTAATAGCC	753027	-	yhjJ	b3527	3678467	3679963	-1	predicted zinc-dependent peptidase	NA	216	235
GGGTAAATTCTGGCATCGCC	749783	-	ybjX	b0877	917351	918343	-1	conserved protein	putative enzyme; Not classified	840	859
CGGCAACTTTATGTACAGCC	740642	+	endA	b2945	3088369	3089076	1	DNA-specific endonuclease I	enzyme; Degradation of DNA	399	418
TGGTCATTTCCCACAAATCA	739146	+	yihR	b3879	4067498	4068424	-1	predicted aldose-1-epimerase	putative enzyme; Not classified	213	232
CCGCAACTTCCCGCAGATCG	735428	+	yphC	b2545	2672722	2673783	-1	predicted oxidoreductase, Zn-dependent and NAD(P)-binding	putative enzyme; Not classified	999	1018
CTTTAAATTTCAGCAGATCC	734544	+	alsE	b4085	4305806	4306501	-1	allulose-6-phosphate 3-epimerase	putative enzyme; Not classified	648	667
GGCTATTTGGCCGCATAGCC	730335	-	kgtP	b2587	2722470	2723768	-1	alpha-ketoglutarate transporter	transport; Transport of small molecules: Carbohydrates, organic acids, alcohols	1039	1058
CAACGATCTCCCGCATGTCC	713681	+	ycaQ	b0916	968612	969844	1	conserved protein	NA	107	126
GCAAAAGTTCCCGCAGCTCC	712.52	-	tatD	b4483	4021577	4022359	1	DNase, magnesium-dependent	7.1 location of gene products; cytoplasm	552	571
CGGCAAGATACTGCATAATC	709112	-	gst	b1635	1712401	1713006	1	glutathionine S-transferase	enzyme; Biosynthesis of cofactors, carriers: Thioredoxin, glutaredoxin, glutathione	204	223
GGGCAACTTCCTGCTGACCC	700765	+	puuB	b1301	1362256	1363536	1	gamma-Glu-putrescine oxidase, FAD/NAD(P)-binding	putative enzyme; Not classified	1011	1030
GAGCACTTCCCTGAAATGCC	698663	+	yegQ	b2081	2163692	2165053	1	predicted peptidase	NA	316	335
GCGCTATATCCCGCTCAGCC	698541	-	rhaD	b3902	4091471	4092295	-1	rhamnulose-1-phosphate aldolase	enzyme; Degradation of small molecules: Carbon compounds	648	667
GGGCGATTTCGCGGATATCA	693766	-	thiI	b0423	440773	442221	1	sulfurtransferase required for thiamine and 4-thiouridine biosynthesis	putative enzyme; Not classified	1146	1165
GCGCGAGCTTCCGCAGAGTA	687061	-	ybiT	b0820	855186	856778	1	fused predicted transporter subunits of ABC superfamily: ATP-binding components	putative transport; Not classified	385	404
GCGCGAGTTCCGGGATATCG	685756	-	rsmB	b3289	3433229	3434518	1	16S rRNA m5C967 methyltransferase, S-adenosyl-L-methionine-dependent	NA	1032	1051
CGGCGTATTCCCGAAAAGCT	683869	-	yeeF	b2014	2083728	2085086	-1	predicted amino-acid transporter	putative transport; Not classified	387	406
CCACAAGTTCAGGCAAAGCT	681769	-	yiiX	b3937	4125309	4125917	-1	predicted peptidoglycan peptidase	NA	119	138
TCGTAAATTTCCGGATATTC	679901	-	ygcU	b4463	2895986	2897440	-1	predicted FAD containing dehydrogenase	NA	1329	1348
CAGAAACTTTCTGCATTTTC	679061	-	yedE	b1929	2006301	2007506	1	predicted inner membrane protein	putative transport; Not classified	525	544
GTGAGATAACCGTCATAGCA	676193	-	mnmC	b2324	2439786	2441792	1	fused 5-methylaminomethyl-2-thiouridine-forming enzyme methyltransferase/FAD-dependent demodification enzyme	putative enzyme; Not classified	1498	1517
GCGAAATTATCGGCAATGGC	673063	+	rsxE	b1632	1708852	1709547	1	predicted inner membrane NADH-quinone reductase	NA	446	465
GGCCAGAATCCTGCATGGCC	672264	-	fabF	b1095	1151162	1152403	1	3-oxoacyl-[acyl-carrier-protein] synthase II	enzyme; Fatty acid and phosphatidic acid biosynthesis	252	271
CGGAAAGGTTTCGCAAAGCT	670215	+	wcaI	b2050	2122547	2123770	-1	predicted glycosyl transferase	putative enzyme; Not classified	166	185
GTGTCATTATCCGCTACTCA	670104	-	yrdD	b3283	3429442	3429984	-1	predicted DNA topoisomerase	putative enzyme; Not classified	78	97
GGGCCAGTACCTGCCACGCA	670029	+	atoB	b2224	2324131	2325315	1	acetyl-CoA acetyltransferase	enzyme; Degradation of small molecules: Fatty acids	874	893
GCGGCATATCCTTCAAAGCC	654826	+	speC	b2965	3105042	3107177	-1	ornithine decarboxylase, constitutive	enzyme; Central intermediary metabolism: Polyamine biosynthesis	704	723
GCAAAACTTCCTGCAAATGA	653618	+	yeaV	b1801	1881212	1882657	1	predicted transporter	putative transport; Not classified	708	727
GATAATTTACCCGCACAGCA	646182	-	hcaF	b2539	2668412	2668930	1	3-phenylpropionate dioxygenase, small (beta) subunit	enzyme; Degradation of small molecules: Carbon compounds	339	358
CGGCAAATTTCCACAAGTTC	644759	+	intR	b1345	1410024	1411259	-1	Rac prophage; integrase	putative transport; Not classified	561	580
GGGTAACTTTCTGCAAGGTG	640213	-	xylR	b3569	3733002	3734180	1	DNA-binding transcriptional activator, xylose-binding	putative regulator; Degradation of small molecules: Carbon compounds	262	281
AGGAGATTATCTTCAAGGTC	639315	-	ydaN	b1342	1406074	1407057	1	predicted Zn(II) transporter	NA	511	530
GCGTGAGGCCCCGTATATCA	630606	+	yceG	b1097	1153335	1154357	1	predicted aminodeoxychorismate lyase	putative enzyme; Not classified	381	400
GGGCAATTTTCGCCATCTCA	630138	-	fre	b3844	4024550	4025251	1	flavin reductase	enzyme; Energy metabolism, carbon: Electron transport	612	631
GCGCAATTTGCCGTTAATCA	629059	+	ygfO	b2882	3022373	3023773	1	predicted transporter	putative transport; Not classified	708	727
CAGAAATTATCCGTAAAACT	620051	-	ygcR	b2770	2893798	2894577	-1	predicted flavoprotein	putative transport; Not classified	148	167
CCCGCAGTTCCTGCATATCA	618881	-	dxs	b0420	437539	439401	-1	1-deoxyxylulose-5-phosphate synthase, thiamine-requiring, FAD-requiring	enzyme; Central intermediary metabolism: Pool, multipurpose conversions	1023	1042
CTGAGATACGCTGCAAATCC	618279	+	dppD	b3541	3700888	3701871	-1	dipeptide transporter	transport; Protein, peptide secretion	747	766
GCGAAAGTATCGACATCGCC	617503	-	caiB	b0038	37898	39115	-1	crotonobetainyl CoA:carnitine CoA transferase	enzyme; Central intermediary metabolism: Pool, multipurpose conversions	622	641
CTGCCAGTTCTTGCAAATCG	613974	+	infC	b1718	1798120	1798662	-1	protein chain initiation factor IF-3	factor; Proteins - translation and modification	75	94
CGGAAAATATCCGCTTATGA	613522	+	intS	b2349	2464567	2465724	1	CPS-53 (KpLE1) prophage; predicted prophage CPS-53 integrase	IS, phage, Tn; Not classified	156	175
GGGTCACTTTCTGCAAAAAC	612577	+	leuD	b0071	78848	79453	-1	3-isopropylmalate isomerase subunit	enzyme; Amino acid biosynthesis: Leucine	501	520
CAGAAAGTGCCTGCGAAACC	608777	+	pyrD	b0945	1003991	1005001	1	dihydro-orotate oxidase, FMN-linked	enzyme; Pyrimidine ribonucleotide biosynthesis	118	137
TGGTAAATACCAGCAATGCC	608.23	-	yedN	b4495	2009247	2010375	-1	NA	NA	313	332
GGTCATGTTACTGCAGAGCA	604313	-	ybiU	b0821	857019	858284	-1	predicted protein	NA	1034	1053
CGTTGATGATCTGCAAAGCA	601394	+	hemA	b1210	1262937	1264193	1	glutamyl tRNA reductase	enzyme; Biosynthesis of cofactors, carriers: Heme, porphyrin	897	916
CAGAAATTACCGATAAAGCC	600544	-	ygdE	b2806	2938165	2939265	-1	predicted methyltransferase	NA	1030	1049
GGAAAATTCTCAGCAAAGGC	600526	-	yahL	b0326	343400	344215	1	predicted protein	NA	507	526
GTGAGAATCCCTGCTCAACC	599692	+	glpT	b2240	2349038	2350396	-1	sn-glycerol-3-phosphate transporter	transport; Transport of small molecules: Carbohydrates, organic acids, alcohols	1176	1195
GCGCAAATTGTCGCTAATCA	599388	-	yphF	b2548	2676406	2677389	-1	predicted sugar transporter subunit: periplasmic-binding component of ABC superfamily	putative regulator; Not classified	389	408
GCGTGATTTCCTGAAACACA	598.22	-	tktA	b2935	3077666	3079657	-1	transketolase 1, thiamin-binding	enzyme; Central intermediary metabolism: Non-oxidative branch, pentose pathway	1851	1870
AAGAGATTATTTGTAAAGCA	594898	-	yddA	b1496	1575681	1577366	-1	fused predicted multidrug transporter subunits of ABC superfamily: membrane component/ATP-binding component	putative transport; Not classified	334	353
ATGCACTTGTCTACACATCC	580786	-	phnF	b4102	4319720	4320445	-1	predicted DNA-binding transcriptional regulator of phosphonate uptake and biodegradation	putative regulator; Not classified	707	726
CTGTACGTACACGCAATGCC	576631	+	argR	b3237	3382725	3383195	1	DNA-binding transcriptional dual regulator, L-arginine-binding	regulator; Amino acid biosynthesis: Arginine	164	183
GGGTCGTTTACTGCATAACA	575337	-	msrB	b1778	1860040	1860453	-1	methionine sulfoxide reductase B	NA	300	319
GCGTAAGATCCCGAAACGCA	574694	-	ytfL	b4218	4437895	4439238	-1	predicted inner membrane protein	putative transport; Not classified	156	175
CGGTGAGCTAATGCAAATCA	569944	-	ypeB	b4546	2525963	2526181	-1	predicted protein	NA	63	82
GCGTGATTTCCCGCGCATTC	567.08	+	yegT	b2098	2176843	2178120	1	predicted nucleoside transporter	putative transport; Not classified	372	391
ACGTTATTTCCCGCAGATCA	562.23	+	gspL	b3333	3461944	3463107	1	general secretory pathway component, cryptic	putative transport; Not classified	855	874
GCGTACGTATCCGCAACGTC	558183	+	ybhH	b0769	799982	801034	1	conserved protein	NA	353	372
GCGCGATTTGCTGAAAATAC	551982	+	yfgD	b2495	2615600	2615959	1	predicted oxidoreductase	putative enzyme; Not classified	135	154
TGGTGATTATCCGCAAATGA	549913	-	yihW	b3884	4072692	4073477	1	predicted DNA-binding transcriptional regulator	putative enzyme; Not classified	357	376
CGGCAATTTACCGCGCAGCC	544068	+	yjeK	b4146	4372652	4373680	-1	predicted lysine aminomutase	NA	656	675
GTACAAACGCATGCAAAGCC	544056	+	tolA	b0739	775565	776830	1	membrane anchored protein in TolA-TolQ-TolR complex	membrane; Colicin-related functions	189	208
CTTCAAAGTGCTGCAAAGCA	543674	+	pyrC	b1062	1120784	1121830	-1	dihydro-orotase	enzyme; Pyrimidine ribonucleotide biosynthesis	168	187
GGGAGAGTTCTTGTAATTCG	543229	-	ygeY	b2872	3006786	3007997	1	predicted peptidase	putative enzyme; Not classified	657	676
GTGAGATTTACCGCGAAACA	538047	-	paaI	b1396	1458495	1458917	1	predicted thioesterase	NA	371	390
GGTCGAGGATCTGCAACGCA	530736	+	yagI	b0272	287628	288386	-1	CP4-6 prophage; predicted DNA-binding transcriptional regulator	putative regulator; Not classified	714	733
GAGAGTATATGTGTTAAGCC	527.52	+	ybcY	b0562	581375	582029	-1	NA	NA	74	93
GCGTAACTTTATTCATATCT	526.64	-	ybjS	b0868	904963	905976	-1	predicted NAD(P)H-binding oxidoreductase with NAD(P)-binding Rossmann-fold domain	putative enzyme; Not classified	678	697
AAGTAAAGTTCGGCATAGGC	526484	-	ispU	b0174	194903	195664	1	undecaprenyl pyrophosphate synthase	NA	628	647
GTGCGATTTTATGAATACTA	521382	+	yidX	b3696	3873461	3874117	1	predicted lipoproteinC	putative enzyme; Not classified	523	542
AGGCAAATATTTGCTAATGA	520283	-	yadK	b0136	151003	151599	-1	predicted fimbrial-like adhesin protein	orf; Not classified	239	258
CTGTAAATTATTGCAAGGAC	519613	-	yjeH	b4141	4367179	4368435	-1	predicted transporter	putative transport; Not classified	153	172
GCGATATTTCCTGCATTAAC	516438	-	appC	b0978	1036963	1038507	1	cytochrome bd-II oxidase, subunit I	putative enzyme; Energy metabolism, carbon: Electron transport	978	997
TCGGGATATTCCCCAAAGCC	510422	-	yagQ	b0283	296994	297950	-1	conserved protein	NA	97	116
ACGAAAGTTTCTGTATTGCT	510107	+	zwf	b1852	1932863	1934338	-1	glucose-6-phosphate dehydrogenase	enzyme; Energy metabolism, carbon: Oxidative branch, pentose pathway	527	546
ACACCAGTTCCTGCAAACCC	508198	-	frvA	b3900	4090400	4090846	-1	predicted enzyme IIA component of PTS	enzyme; Transport of small molecules: Carbohydrates, organic acids, alcohols	315	334
CTGAGGATTCCTGCATCACA	506915	+	wcaM	b2043	2112526	2113920	-1	predicted colanic acid biosynthesis protein	NA	204	223
AGGCGATTTCGTACAGAGCA	506134	+	insH	b2192	2287087	2288103	-1	IS5 transposase and trans-activator	8.3 extrachromosomal; transposon related	726	745
AGGCGATTTCGTACAGAGCA	506134	+	insH	b1994	2064329	2065345	-1	IS5 transposase and trans-activator	8.3 extrachromosomal; transposon related	726	745
AGGCGATTTCGTACAGAGCA	506134	+	insH	b3218	3363724	3364740	-1	IS5 transposase and trans-activator	8.3 extrachromosomal; transposon related	726	745
AGGCGATTTCGTACAGAGCA	506134	-	insH	b2982	3128200	3129216	1	IS5 transposase and trans-activator	8.3 extrachromosomal; transposon related	273	292
AGGCGATTTCGTACAGAGCA	506134	+	insH	b0656	687220	688236	-1	IS5 transposase and trans-activator	8.3 extrachromosomal; transposon related	726	745
AGGCGATTTCGTACAGAGCA	506134	+	insH	b2030	2099919	2100935	-1	IS5 transposase and trans-activator	8.3 extrachromosomal; transposon related	726	745
AGGCGATTTCGTACAGAGCA	506134	+	insH	b3505	3650205	3651221	-1	IS5 transposase and trans-activator	8.3 extrachromosomal; transposon related	726	745
AGGCGATTTCGTACAGAGCA	506134	-	insH	b1331	1394100	1395116	1	IS5 transposase and trans-activator	8.3 extrachromosomal; transposon related	273	292
AGGCGATTTCGTACAGAGCA	506134	+	insH	b0552	573960	574976	-1	IS5 transposase and trans-activator	8.3 extrachromosomal; transposon related	726	745
AGGCGATTTCGTACAGAGCA	506134	+	insH	b0259	273325	274341	-1	IS5 transposase and trans-activator	8.3 extrachromosomal; transposon related	726	745
CAACAATAACCCGCATAACA	501634	-	cdsA	b0175	195677	196534	1	CDP-diglyceride synthase	enzyme; Fatty acid and phosphatidic acid biosynthesis	179	198
TCGCCAATTTCCGCATCGCC	501.08	+	glmU	b3730	3911853	3913223	-1	fused N-acetyl glucosamine-1-phosphate uridyltransferase/glucosamine-1-phosphate acetyl transferase	enzyme; Central intermediary metabolism: Sugar-nucleotide biosynthesis, conversions	251	270
GAGAAAGTTCAGGCTAAGTA	497394	+	rbsB	b3751	3934301	3935191	1	D-ribose transporter subunit	transport; Transport of small molecules: Carbohydrates, organic acids, alcohols	838	857
CCGTTTTTCCCTGCATAGCT	497039	+	mltA	b2813	2944103	2945200	-1	membrane-bound lytic murein transglycosylase A	enzyme; Murein sacculus, peptidoglycan	485	504
GATTGAGTCTCTGAATACCC	493325	-	ylaC	b0458	478005	478475	-1	predicted inner membrane protein	NA	420	439
TATCAATTGCCTGAATAGCC	488756	+	dusC	b2140	2227460	2228407	-1	tRNA-dihydrouridine synthase C	putative regulator; Not classified	15	34
TGGCGATTATCCACAAAGCG	487221	-	rfe	b3784	3965939	3967042	1	UDP-GlcNAc:undecaprenylphosphate GlcNAc-1-phosphate transferase	6.3 cell structure; surface antigens (ECA, O antigen of LPS)	738	757
GCTTTAATTTCTGCATTTCA	486438	-	zraS	b4003	4199949	4201346	1	sensory histidine kinase in two-component regulatory system with ZraR	enzyme; Energy metabolism, carbon: Fermentation	357	376
GCGCAATGTTGCGCATATGC	485325	+	yghE	b2969	3109150	3110112	-1	NA	NA	828	847
CGGAGAGTTCCGCCATGGCC	484672	+	frlB	b3371	3499290	3500312	1	fructoselysine-6-P-deglycase	putative transport; Not classified	732	751
TTGCAATTTTATACATATGA	484512	+	ydeQ	b1502	1584844	1585758	-1	predicted fimbrial-like adhesin protein	putative structure; Not classified	441	460
CAGTACTTTCCTAAAAAGAC	484267	+	insI	b1404	1467382	1468533	1	KpLE2 phage-like element; IS30 transposase	8.3 extrachromosomal; transposon related	1003	1022
CAGTACTTTCCTAAAAAGAC	484267	-	insI	b4284	4505489	4506640	-1	KpLE2 phage-like element; IS30 transposase	8.3 extrachromosomal; transposon related	131	150
CAGTACTTTCCTAAAAAGAC	484267	+	insI	b0256	269827	270978	1	KpLE2 phage-like element; IS30 transposase	8.3 extrachromosomal; transposon related	1003	1022
GCAAAGGTAGCCGCAAAGCC	484021	+	fdoH	b3893	4079880	4080782	-1	formate dehydrogenase-O, Fe-S subunit	enzyme; Energy metabolism, carbon: Anaerobic respiration	95	114
GGGCATTAACCCGAATATCA	483925	-	rutG	b1006	1067734	1069062	-1	predicted transporter	putative transport; Not classified	1002	1021
CTTCGAACTTGCGCAAAGCC	479741	+	yeaU	b1800	1879936	1881021	1	predicted dehydrogenase	putative enzyme; Not classified	522	541
GTGTGATTACCGGTAATGCA	478454	+	paaF	b1393	1455521	1456288	1	enoyl-CoA hydratase-isomerase	putative enzyme; Not classified	149	168
CAGCAATTTCCTGTAAGGTT	474.49	-	uxuB	b4323	4550924	4552384	1	D-mannonate oxidoreductase, NAD-binding	enzyme; Degradation of small molecules: Carbon compounds	705	724
GGGACATTATATGAATTGCA	472874	+	wecH	b3561	3723910	3724905	1	conserved inner membrane protein	NA	661	680
CAAACAGTTTCTGCACAGCA	466677	+	rplW	b3318	3449404	3449706	-1	50S ribosomal subunit protein L23	structural component; Ribosomal proteins - synthesis, modification	150	169
GCGCGCATTTCGGCAAAGGC	464534	+	hisJ	b2309	2424028	2424810	-1	histidine/lysine/arginine/ornithine transporter subunit	transport; Transport of small molecules: Amino acids, amines	62	81
GTGCAAATACATGGGCAGCC	463309	-	yjfY	b4199	4422539	4422814	-1	predicted protein	NA	214	233
GCGCCATTACCGGCACAGCA	459003	-	yiaF	b3554	3716357	3717067	-1	conserved protein	NA	50	69
GCGCAAAATGCCGCAAGGCA	458394	+	ycjQ	b1313	1372987	1374039	1	predicted oxidoreductase, Zn-dependent and NAD(P)-binding	putative enzyme; Not classified	375	394
GTGTAGATACCAGCAAAGAA	458379	+	ydcL	b1431	1500481	1501149	1	predicted lipoprotein	NA	383	402
GTCCGAGACGCTGCAAAGCC	457653	-	ftsN	b3933	4120403	4121362	-1	essential cell division protein	phenotype; Cell division	759	778
ACGTGATTATCAGCAACGCC	455263	-	yfcS	b2336	2449606	2450358	-1	predicted periplasmic pilus chaperone	putative factor; Not classified	202	221
GGATAAGTTACCGCAGAGGC	450069	+	ybiS	b0819	854047	854967	-1	conserved protein	NA	839	858
TCGTATGTTTCTGGAGATCC	449.93	+	djlA	b0055	57364	58179	1	DnaJ-like protein, membrane anchored	phenotype; Not classified	387	406
GCTCAACTTCCTGAATCGCC	447041	+	pyrE	b3642	3813150	3813791	-1	orotate phosphoribosyltransferase	enzyme; Pyrimidine ribonucleotide biosynthesis	129	148
GCTCAATTAACTGCATCACC	446195	-	hypD	b2729	2850158	2851279	1	protein required for maturation of hydrogenases	phenotype; Energy metabolism, carbon: Anaerobic respiration	36	55
GAGGGAGAATCAGCAAAGCT	444311	+	yeeO	b1985	2056227	2057870	-1	predicted multidrug efflux system	NA	1499	1518
GCGAAAGTATTTGTACAGTC	444221	+	xylF	b3566	3729154	3730146	1	D-xylose transporter subunit	transport; Transport of small molecules: Carbohydrates, organic acids, alcohols	166	185
TGGTGTTTTTCGGCATAGCT	441957	-	yqjC	b3097	3246991	3247359	1	conserved protein	NA	106	125
GCGCAAGTTCCAAAGAAGCC	434671	+	yfgM	b2513	2636685	2637305	-1	conserved protein	NA	336	355
GAGCAGCCTCCTGCATACCA	432391	-	torT	b0994	1055484	1056512	1	periplasmic sensory protein associated with the TorRS two-component regulatory system	regulator; Energy metabolism, carbon: Anaerobic respiration	192	211
GAGTAAACACCAGCGTATCC	430633	-	mhpE	b0352	373092	374105	1	4-hyroxy-2-oxovalerate/4-hydroxy-2-oxopentanoic acid aldolase, class I	enzyme; Degradation of small molecules: Carbon compounds	847	866
GCGTAATTATCCGCAGCGTC	430186	-	yohC	b2135	2223066	2223653	-1	predicted inner membrane protein	NA	288	307
GCGCAATTCGCGCCAAAGCC	429.87	-	sufE	b1679	1756898	1757314	-1	sulfur acceptor protein	NA	16	35
GGGAGAGGATCTGCGATTCA	429385	+	yafZ	b0252	266408	267229	-1	CP4-6 prophage; conserved protein	NA	204	223
GGGCAATTTCCCGCGCGGCA	429153	+	argC	b3958	4153024	4154028	1	N-acetyl-gamma-glutamylphosphate reductase, NAD(P)-binding	enzyme; Amino acid biosynthesis: Arginine	696	715
CGGTAAATTCCCGGAAACCT	429.05	+	mutY	b2961	3101035	3102087	1	adenine DNA glycosylase	enzyme; DNA - replication, repair, restriction/modification	303	322
CAGAAAAACTCAGCAAATCC	427064	-	proC	b0386	404059	404868	-1	pyrroline-5-carboxylate reductase, NAD(P)-binding	enzyme; Amino acid biosynthesis: Proline	4	23
TAGCAAATATCCCCATCGCA	417673	+	yicO	b3664	3840478	3841812	-1	predicted xanthine/uracil permase	NA	1086	1105
GTGCATTTGTGTGCATGGCA	410973	+	elaD	b2269	2380735	2381946	1	predicted enzyme	putative enzyme; Not classified	941	960
TGTCGATTTTCTGAAAAGCT	406324	+	nadE	b1740	1820482	1821309	1	NAD synthetase, NH3/glutamine-dependent	enzyme; Biosynthesis of cofactors, carriers: Pyridine nucleotide	78	97
CGGAGAAATTCTGCAACTTC	398.8	+	ydiQ	b1697	1777641	1778405	1	conserved protein	putative transport; Not classified	393	412
TGGAAGATAGCCGCAAAGCC	398305	-	yggN	b2958	3098926	3099645	-1	predicted protein	NA	22	41
GTGTCAGAACCCGGAAAGCC	395988	-	ybiY	b0824	861835	862761	-1	predicted pyruvate formate lyase activating enzyme	putative enzyme; Not classified	789	808
CCGGATACTCCTGCAAAGTC	392.08	+	artM	b0861	900089	900757	-1	arginine transporter subunit	transport; Transport of small molecules: Amino acids, amines	426	445
GGCAGAGTTTCTGCAAAGTG	391253	-	cysU	b2424	2539701	2540534	-1	sulfate/thiosulfate transporter subunit	transport; Transport of small molecules: Anions	271	290
GACATATTTCCGGCATTGCC	391177	-	yfhR	b2534	2662385	2663266	1	predicted peptidase	putative enzyme; Not classified	283	302
GGGTCAGCCACTGCATAGCC	387867	-	yqjB	b3096	3246461	3246844	1	conserved protein	NA	333	352
ATGAACATTTTGGCATAGCC	386002	-	rimL	b1427	1496962	1497501	1	ribosomal-protein-L7/L12-serine acetyltransferase	enzyme; Ribosomes - maturation and modification	193	212
GTGCAGATTTCCTCAATACC	383836	-	yceI	b1056	1117124	1117699	-1	predicted protein	NA	280	299
CGTCGAGTCACTGCATAACC	380901	+	ysaD	b4649	3748941	3749132	1	NA	NA	24	43
GGGCGGTTATCTGAATATGC	380661	-	gcvR	b2479	2597928	2598500	1	DNA-binding transcriptional repressor, regulatory protein accessory to GcvA	regulator; Central intermediary metabolism: Pool, multipurpose conversions	423	442
CGGTGAGATCCCCCATTGCC	380637	+	fic	b3361	3488883	3489485	-1	stationary-phase protein, cell division	phenotype; Cell division	54	73
GAGGAATTTCGCGCATATTG	380014	+	ybgP	b0717	748202	748930	-1	predicted assembly protein	putative factor; Not classified	390	409
CCGCGAGTTTCTACATCCTC	378795	+	lpxP	b2378	2493667	2494587	1	palmitoleoyl-acyl carrier protein (ACP)-dependent acyltransferase	putative factor; Not classified	24	43
GGCTGATTTGCTGTATAGCG	378.73	-	nfi	b3998	4196813	4197484	1	endonuclease V	enzyme; Degradation of DNA	649	668
CTGTAATTTCCGGCATCGAA	378161	+	yehS	b2124	2209748	2210218	-1	conserved protein	NA	108	127
GCGAGAGTATCAGGATATCG	377887	+	tus	b1610	1682283	1683212	1	inhibitor of replication at Ter, DNA-binding protein	factor; DNA - replication, repair, restriction/modification	639	658
GCGAGAATAGTTTCATAGTC	375199	-	idnK	b4268	4492646	4493209	1	D-gluconate kinase, thermosensitive	enzyme; Degradation of small molecules: Carbon compounds	322	341
GCGAAATTATCCGCGATGAC	374467	+	ypdA	b2380	2496693	2498390	1	predicted sensory kinase in two-component system with YpdB	putative regulator; Not classified	695	714
TCGCACATTCCCGCCAAGAC	373844	+	ihfB	b0912	963051	963335	1	integration host factor (IHF), DNA-binding protein, beta subunit	factor; DNA - replication, repair, restriction/modification	43	62
GCTCGATTTACTGCCTGTCC	372.38	-	dcuR	b4124	4347338	4348057	-1	DNA-binding response regulator in two-component regulatory system with DcuS	putative regulator; Not classified	510	529
GTGAAAATATCAGCCATGCC	371635	+	yiaU	b3585	3750015	3750989	1	predicted DNA-binding transcriptional regulator	putative regulator; Not classified	59	78
CCGCATGATCCTTCATACCC	364346	-	ybiH	b0796	829195	829866	-1	predicted DNA-binding transcriptional regulator	putative regulator; Not classified	165	184
GAGCAATTTTCGGCAGGGTA	361156	-	yieF	b3713	3892675	3893241	1	chromate reductase, Class I, flavoprotein	NA	75	94
CAACGAATGCCTGCAACTCC	351.71	+	yegX	b2102	2180855	2181673	-1	predicted hydrolase	NA	24	43
GCGTATTTTCCTGCAGTGAC	351016	+	rppH	b2830	2966469	2966999	-1	nucleotide hydrolase	putative factor; Not classified	45	64
CTTCAATTTCCTGCCACTCA	350903	-	yncI	b1459	1528610	1529663	1	NA	NA	126	145
GAACGATTGGCCGCAAGGCC	345516	-	csrB	b4408	2922178	2922537	-1	CsrA-binding sRNA, antagonizing CsrA regulation; blocks the CsrA binding of glgC mRNA	NA	102	121
GTGCAATATCAAGCATAGAT	337632	+	ykgA	b0300	315710	316393	-1	NA	NA	420	439
CCGCAAATTTCCGGACATAA	332902	-	yacF	b0102	111856	112599	-1	conserved protein	NA	89	108
GCGCGAAAACCCGCAATGCT	332104	-	eutA	b2451	2563503	2564906	-1	reactivating factor for ethanolamine ammonia lyase	NA	1096	1115
ACAAGAATTACTGGAAAGCC	331052	+	yafU	b0218	238746	239102	-1	NA	NA	194	213
CTGAAACTGCCCGCTAATCC	329935	-	ruvC	b1863	1944879	1945400	-1	component of RuvABC resolvasome, endonuclease	enzyme; DNA - replication, repair, restriction/modification	116	135
AGGAAGTTACGAGCATAGCC	321958	-	rplI	b4203	4424131	4424580	1	50S ribosomal subunit protein L9	structural component; Ribosomal proteins - synthesis, modification	70	89
GGGAGAATTTCTCCAGCGCA	317905	+	phoU	b3724	3904876	3905601	-1	negative regulator of PhoR/PhoB two-component regulator	regulator; Global regulatory functions	372	391
GGTACATTCACTGCATAGCA	316918	-	ymfM	b1148	1203045	1203383	1	e14 prophage; predicted protein	NA	82	101
GTGCGATATCGAGCACATCC	307501	-	folX	b2303	2419347	2419709	1	D-erythro-7,8-dihydroneopterin triphosphate 2'-epimerase and dihydroneopterin aldolase	enzyme; Central intermediary metabolism: Pool, multipurpose conversions	243	262
TTTGAATTTCCTACATAGTA	306.8	+	ybbC	b0498	526805	527173	1	predicted protein	NA	345	364
GCGTAAGTGGCTGCAAAGAT	305697	-	minC	b1176	1224608	1225303	-1	cell division inhibitor	factor; Cell division	448	467
GCGCAAGAACCTTCATAGTG	301572	+	panD	b0131	146314	146694	-1	aspartate 1-decarboxylase	enzyme; Biosynthesis of cofactors, carriers: Pantothenate	302	321
TCGAGGTTGCCCGCATAGGC	301503	-	mhpF	b0351	372145	373095	1	acetaldehyde-CoA dehydrogenase II, NAD-binding	enzyme; Degradation of small molecules: Carbon compounds	853	872
CTGAAAATCTTCGCAAAGTC	301491	+	fixA	b0041	42403	43173	1	predicted electron transfer flavoprotein subunit, ETFP adenine nucleotide-binding domain	putative enzyme; Energy metabolism, carbon: Electron transport	746	765
TGGTCATTATCTGCACAGTA	301262	-	ydiH	b1685	1762958	1763227	-1	predicted protein	NA	234	253
GAGCAAGTTTCCACGCGGCC	298234	-	ydcW	b1444	1513602	1515026	1	medium chain aldehyde dehydrogenase	putative enzyme; Not classified	462	481
GAGCAACGACCTTCTAAGTC	296508	+	argU	b0536	563946	564022	1	tRNA-Arg	NA	23	42
GCGCGATTAACTTCAAACTC	296092	+	cynS	b0340	358713	359183	1	cyanate aminohydrolase	enzyme; Central intermediary metabolism: Pool, multipurpose conversions	365	384
GGCCGAGTTTCTGCATCAAC	294688	-	yihI	b3866	4049370	4049879	1	conserved protein	NA	414	433
CCGCGCTTACCCGCGAATCT	288452	-	yijO	b3954	4145489	4146340	-1	predicted DNA-binding transcriptional regulator	putative regulator; Not classified	283	302
TAGCAAATATTTGCCTAGAG	285744	+	yadK	b0136	151003	151599	-1	predicted fimbrial-like adhesin protein	orf; Not classified	243	262
TCGCGATTTACTGCAAAAAC	285085	+	aroM	b0390	406652	407329	1	conserved protein	NA	591	610
GGGATGTGTTCCGCAAAGAC	284132	+	yidQ	b3688	3865751	3866083	1	conserved outer membrane protein	NA	224	243
GAGCAATTTCCGGCGGAGAA	283215	-	yedJ	b1962	2030408	2031103	-1	predicted phosphohydrolase	NA	410	429
GTGCCAGTTTCTATAAAACA	283067	+	ygaH	b2683	2808366	2808701	1	predicted inner membrane protein	NA	242	261
GGTCAAGTATCTGAGGAGCA	282638	+	arrQ	b1554	1637548	1638081	-1	Qin prophage; predicted lysozyme	putative enzyme; Not classified	450	469
ATGTACGGATCCTCATAGCC	280629	+	ybeY	b0659	691097	691564	-1	conserved protein	NA	17	36
CGATAAATGCCTGCACATCA	279507	-	yfdP	b2359	2471626	2471988	1	CPS-53 (KpLE1) prophage; predicted protein	NA	21	40
GAGCCAGAACGTCCATAGCC	279011	+	asnS	b0930	986808	988208	-1	asparaginyl tRNA synthetase	enzyme; Aminoacyl tRNA synthetases, tRNA modification	249	268
GCGGGAATAGCTGAATATCA	276145	+	grxB	b1064	1122630	1123277	-1	glutaredoxin 2 (Grx2)	carrier; Biosynthesis of cofactors, carriers: Thioredoxin, glutaredoxin, glutathione	117	136
CGGTGAAATTGTGCAAAACC	274991	-	ychN	b1219	1272469	1272822	-1	conserved protein	NA	115	134
GTGCCAATCCCCATAAATCC	274388	-	atoD	b2221	2321469	2322131	1	acetyl-CoA:acetoacetyl-CoA transferase, alpha subunit	enzyme; Degradation of small molecules: Fatty acids	73	92
GGGCAGGTGCCTGCATTGCT	273425	+	gst	b1635	1712401	1713006	1	glutathionine S-transferase	enzyme; Biosynthesis of cofactors, carriers: Thioredoxin, glutaredoxin, glutathione	148	167
ATGCGATGTCCTGCATGGGC	271772	-	rutF	b1007	1069083	1069577	-1	predicted oxidoreductase, flavin:NADH component	NA	445	464
GGGTGATTATGTGCAAGGAT	270568	+	yicR	b3638	3809914	3810582	-1	protein associated with replication fork, possible DNA repair protein	phenotype; Not classified	149	168
GGGTAAGTATCTGAAAGCTC	266224	-	racR	b1356	1417789	1418265	-1	Rac prophage; predicted DNA-binding transcriptional regulator	NA	48	67
GCGACCTTTACAGCAAAGCA	266148	-	yfeY	b2432	2548663	2549238	-1	predicted protein	NA	178	197
GTGAAAAGTCCTTCATGGGC	263721	+	bcp	b2480	2598500	2598970	1	thiol peroxidase, thioredoxin-dependent	phenotype; Not classified	320	339
GGGTGAACAACTGCAAAACA	261565	-	ydjA	b1765	1846149	1846700	-1	predicted oxidoreductase	NA	468	487
TTGAAAATCTCAGCAAAGAC	258416	+	dkgB	b0207	229167	229970	1	2,5-diketo-D-gluconate reductase B	putative enzyme; Not classified	200	219
CAGCAAAAATCCACAAACCC	256398	-	ymjC	b4525	1388749	1388886	-1	NA	NA	13	32
GCGCGATTTTATGGATACCT	252.02	+	yaiI	b0387	404988	405446	1	conserved protein	NA	324	343
CATTAATATCCTGCATTTCA	251418	+	yicN	b3663	3839973	3840425	-1	conserved protein	NA	63	82
GGGAAATCGTCCACACATCC	250076	+	hcr	b0872	910405	911373	-1	HCP oxidoreductase, NADH-dependent	putative enzyme; Not classified	885	904
CGGCAATTTGCGTCAATGCC	243311	+	ribA	b1277	1336594	1337184	-1	GTP cyclohydrolase II	enzyme; Biosynthesis of cofactors, carriers: Riboflavin	354	373
CCGTGATTTTCTGCTCGGCA	238.92	-	lpxH	b0524	552441	553163	-1	UDP-2,3-diacylglucosamine pyrophosphatase	NA	468	487
CAAAAAATTCCCGCAATTAC	238554	+	gutM	b2706	2826643	2827002	1	DNA-binding transcriptional activator of glucitol operon	regulator; Degradation of small molecules: Carbon compounds	241	260
GCGCGATTTTACGCGTCGCC	238188	+	uvrY	b1914	1992727	1993383	-1	DNA-binding response regulator in two-component regulatory system with BarA	putative regulator; Not classified	447	466
AGGTGAGATCCTGCATACGC	235621	-	ykgE	b0306	320832	321551	1	predicted oxidoreductase	putative enzyme; Not classified	318	337
GAGCGTGTTCCTGGAGATAC	229054	-	dusB	b3260	3408302	3409267	1	tRNA-dihydrouridine synthase B	putative enzyme; Not classified	855	874
GCGAACATCTCTGCACAGGC	228003	-	yiaK	b3575	3740756	3741754	1	2,3-diketo-L-gulonate dehydrogenase, NADH-dependent	putative enzyme; Not classified	82	101
CGGTAAGATTGTCCCAAGCC	225408	+	rpsR	b4202	4423862	4424089	1	30S ribosomal subunit protein S18	structural component; Ribosomal proteins - synthesis, modification	108	127
CTGCAATTCGCTACTTAGCT	217169	+	hspQ	b0966	1027627	1027944	-1	DNA-binding protein, hemimethylated	NA	85	104
CCGACAATCCCTGCTAAGTA	214466	-	yjeI	b4144	4370832	4371185	1	conserved protein	NA	13	32
CAGTAAATACCAGGATTGCA	213	+	rfaH	b3842	4022356	4022844	-1	DNA-binding transcriptional antiterminator	regulator; Macromolecule metabolism: Lipopolysaccharide	469	488
ACGCGATTTTCGACAAAGAC	212741	+	yfbV	b2295	2410699	2411154	-1	conserved inner membrane protein	NA	338	357
GTGTTAGTCCCTGCAATCCG	212.51	+	ydcO	b1433	1502929	1504104	-1	predicted benzoate transporter	putative transport; Not classified	909	928
AGATGCGTTTCTGCATATCA	210459	-	uspA	b3495	3638134	3638568	1	universal stress global response regulator	putative regulator; Adaptations, atypical conditions	168	187
CTACGGTAACCTGCATATCA	208702	-	rstA	b1608	1680183	1680902	1	DNA-binding response regulator in two-component regulatory system with RstB	regulator; Not classified	72	91
CCGCCTGTTCCAGCAAATCC	204774	+	cyaY	b3807	3991762	3992082	-1	frataxin, iron-binding and oxidizing protein	possible iron chaperone	39	58
GAGCCTAATTCCTCAAAGGC	204535	-	ybjQ	b0866	903816	904139	1	conserved protein	NA	181	200
GAGCGATCTCCACAATATCC	204449	+	acpS	b2563	2698640	2699020	-1	holo-[acyl-carrier-protein] synthase 1	enzyme; Fatty acid and phosphatidic acid biosynthesis	339	358
GCGAAATTTCCTGAACCACC	200336	+	yciG	b1259	1313880	1314059	-1	predicted protein	NA	146	165
GAGCAATATCTTGCAGAACT	199611	+	yeaO	b1792	1874933	1875280	1	conserved protein	NA	196	215
GCGAACGTATCTGCAACTGC	190.52	-	ygaW	b2670	2797186	2797635	1	predicted inner membrane protein	NA	31	50
GATTAATCACCTGCATTTCA	186873	+	yohC	b2135	2223066	2223653	-1	predicted inner membrane protein	NA	531	550
GAACGAACTGCTGAATAGCC	183242	-	hns	b1237	1291732	1292145	-1	global DNA-binding transcriptional dual regulator H-NS	regulator; Basic proteins - synthesis, modification	180	199
GTGCGTTTAGGGGCAAATCC	179153	-	fliO	b1947	2019528	2019893	1	flagellar biosynthesis protein	putative structure; Surface structures	127	146
CAGCGACCATCTGCATAACA	179106	+	yafL	b0227	246712	247461	1	predicted lipoprotein and C40 family peptidase	putative membrane; Not classified	333	352
GAGTTAATATTTTCAGAGCC	178113	+	yibW	b4651	3766915	3767279	1	NA	NA	318	337
GTGCGAATTCCTTCAACAAC	171928	+	yhfY	b3382	3509082	3509444	-1	conserved protein	NA	81	100
CATAATCTTTCTGCAAACCC	169237	-	yihD	b3858	4040092	4040361	1	conserved protein	NA	198	217
CGGAAAACTCCCTCAGTGCC	168274	-	yffM	b2444	2559390	2559635	1	CPZ-55 prophage; predicted protein	NA	54	73
CGGAAAGATCGTGCATTTCA	163544	+	yjgZ	b4277	4499283	4499612	1	KpLE2 phage-like element; predicted protein	NA	71	90
CGGCGACGTTCAGCATAGTC	160.44	+	rplN	b3310	3445800	3446171	-1	50S ribosomal subunit protein L14	structural component; Ribosomal proteins - synthesis, modification	339	358
CGACAATTTCATTCAACTCC	159059	+	cbpM	b0999	1061773	1062078	-1	modulator of CbpA co-chaperone	NA	222	241
CCGACACTTCCGGCATATCG	157176	+	ispA	b0421	439426	440325	-1	geranyltranstransferase	enzyme; Biosynthesis of cofactors, carriers: Menaquinone, ubiquinone	498	517
GCGCGATTGCCCCTCAAGCC	157053	-	yciY	b4595	1306812	1306985	1	hypothetical protein	NA	71	90
GGCAAATCACCTGCAAATAA	155544	-	yicT	b4653	3834448	3834579	1	NA	NA	87	106
CGGTGAATTTCCCCAACGCT	153987	+	chpR	b2783	2909113	2909361	-1	antitoxin of the ChpA-ChpR toxin-antitoxin system	phenotype; Not classified	211	230
CGGAAGAATTCTTCATAGCT	150645	+	yjiX	b4353	4586899	4587102	-1	conserved protein	NA	59	78
GTGTAAATATCTGCCCGACC	147217	+	yegZ	b2083	2165626	2165838	-1	NA	NA	164	183
TTGTAATTGCATGTATAGAA	142871	+	ybcW	b0559	579103	579309	1	DLP12 prophage; predicted protein	NA	95	114
GTGCCAGTCCCCCCGTATCC	142098	+	yrbB	b3191	3334985	3335278	-1	predicted protein	NA	126	145
CCGTACATCACTGCTTAGCA	135144	-	yccA	b0970	1029982	1030641	-1	inner membrane protein	putative transport; Not classified	612	631
GTTAGAATACCTGCCTGTCA	133025	+	aspV	b0216	236931	237007	1	tRNA-Asp	NA	19	38
GTTAGAATACCTGCCTGTCA	133025	+	aspT	b3760	3944895	3944971	1	tRNA-Asp	NA	19	38
GTTAGAATACCTGCCTGTCA	133025	+	aspU	b0206	228928	229004	1	tRNA-Asp	NA	19	38
GTGCATTTTTCCGCGTCTCT	132558	-	ykgJ	b0288	303077	303406	-1	predicted ferredoxin	putative carrier; Not classified	271	290
GATTAATAACATACAAAGCA	126372	+	yebY	b1839	1921389	1921730	-1	predicted protein	NA	168	187
CGGTTCGATCCCGCATAGCT	125	+	alaV	b0203	225500	225575	1	tRNA-Ala	NA	51	70
CGGTTCGATCCCGCATAGCT	125	+	alaT	b3853	4035283	4035358	1	tRNA-Ala	NA	51	70
CGGTTCGATCCCGCATAGCT	125	-	alaU	b3276	3424980	3425055	-1	tRNA-Ala	NA	7	26
TATCGAGTAACTGCAATGCC	122056	+	essQ	b1556	1638394	1638609	-1	Qin prophage; predicted S lysis protein	NA	129	148
GGGTAATTTCAAGAATGACC	111652	+	ymdF	b4518	1067304	1067477	1	conserved protein	NA	90	109
GGGTAAAGAGGTGCATATCG	108314	+	yggX	b2962	3102115	3102390	1	protein that protects iron-sulfur proteins against oxidative damage	NA	228	247
CGACAATGTGCCCCATATCC	104367	-	yeeW	b2006	2075964	2076131	1	NA	NA	42	61
CTGTAAATTTGAACAAAGCG	907314	+	ymfI	b1143	1200720	1201061	1	e14 prophage; predicted protein	NA	237	256
GCAAAAAGTTCTGTAACTCC	891568	-	yoeF	b4538	2076770	2076955	1	NA	NA	136	155
CTCAACATCTCTTCATAGCC	812863	-	yhaL	b3107	3253065	3253229	1	predicted protein	NA	82	101
CCGAAGTTACCTAAAAAGAA	793494	-	ydfW	b1567	1645146	1645373	-1	Qin prophage; predicted protein	NA	78	97
GGGAGAAATCCTCCCTTACC	77085	+	rygE	b4611	3193121	3193262	-1	Putative sRNA, function unknown; paralogous to the other QUAD sRNA genes	NA	118	137
GAGGGTTGTGCTTCATAGCC	692347	+	mokB	b1420	1489986	1490153	-1	regulatory peptide	modulation of cell killing	95	114
GGGTACTTTCCCTCAGGACC	685035	+	yjjY	b4402	4638425	4638565	1	predicted protein	NA	72	91
CAGTATGTTTCTGAAAAATC	538413	+	ysaC	b4648	3748836	3748937	-1	NA	NA	57	76
CTGCAATTCTTTGCATCTAG	482784	+	ylcH	b4588	571591	571692	1	hypothetical protein, DLP12 prophage	NA	54	73
GTGCGAGTTCAAGTCTCGCC	460936	-	leuW	b0672	696186	696270	-1	tRNA-Leu	NA	11	30
GGGTGTGTTGGCGCACATCC	381316	+	symR	b4625	4577858	4577934	1	sRNA destabilizing divergent and overlapping symE mRNA	NA	48	67
CCGTAACTTCCTCACTAACC	349711	+	yodC	b1957	2026212	2026394	-1	predicted protein	NA	153	172
GGGAGAGCGCTTGCATGGCA	187974	-	alaX	b2396	2516063	2516138	-1	tRNA-Ala	NA	40	59
GGGAGAGCGCTTGCATGGCA	187974	-	alaW	b2397	2516178	2516253	-1	tRNA-Ala	NA	40	59

## Sheet: Motif 3
Hits of motif 3 at prior probability set to 0.7					experimentally confirmed
					rejected
Site	Score	Motif Strand	Corresponding gene	Gene Locus	Gene position		Gene strand	Gene product	Gene function	Hit position		distance from TSS
TTTGTACATATCGTTACACG	451962	+	asr	b1597	1669400	1669708	1	acid shock-inducible periplasmic protein	phenotype; Not classified	1669280	1669299	-121	-102
TTTATAGAAATAGATGCACG	252013	-	nirB	b3365	3492033	3494576	1	nitrite reductase, large subunit, NAD(P)H-binding	enzyme; Energy metabolism, carbon: Anaerobic respiration	3491829	3491848	-205	-186
GCTATAGAAATAATTACACA	156570	+	dmsA	b0894	940182	942626	1	dimethyl sulfoxide reductase, anaerobic, subunit A	enzyme; Energy metabolism, carbon: Anaerobic respiration	940114	940133	-69	-50
GAAATAGAAATAGTTGAAAG	92216.5	-	ykgE	b0306	320832	321551	1	predicted oxidoreductase	putative enzyme; Not classified	320361	320380	-472	-453
ACGATATATATCGATACATA	68383.4	+	yniD	b4535	1803189	1803296	1	predicted protein	NA	1803029	1803048	-161	-142
GAGAAGCAAAATAGGACAAA	65280.9	+	pstS	b3728	3908508	3909548	-1	phosphate transporter subunit	transport; Transport of small molecules: Anions	3909593	3909612	-64	-45
AAAATGTATATCGAGACAAA	62021.7	+	yebE	b1846	1927072	1927731	-1	conserved protein	NA	1927789	1927808	-77	-58
TAAGTGTAGGACAGTACACA	60725.1	-	ansP-yncG	b1453-b1454	1522505, 1524271	1524004, 1524888	-1,1	L-asparagine transporter---predicted enzyme	transport; Transport of small molecules: Amino acids, amines---putative enzyme; Not classified	1524227	1524246	-242,-45	-223,-26
GCTATGCAGAAATTTGCACA	59023.9	+	atoD	b2221	2321469	2322131	1	acetyl-CoA:acetoacetyl-CoA transferase, alpha subunit	enzyme; Degradation of small molecules: Fatty acids	2321286	2321305	-184	-165
TATGTGTAGAAAATTAAACA	56102.6	+	borD	b0557	577823	578116	-1	DLP12 prophage; predicted lipoprotein	IS, phage, Tn; Phage-related functions and prophages	578156	578175	-59	-40
AATAAGCATATAAGGAAAAG	38620.8	+	hfq	b4172	4398311	4398619	1	HF-I, host factor for RNA phage Q beta replication	putative factor; Phage-related functions and prophages	4398287	4398306	-25	-6
GATATACAAATTAATTCACA	31375.9	-	lpp	b1677	1755445	1755681	1	murein lipoprotein	membrane; Murein sacculus, peptidoglycan	1755145	1755164	-301	-282
AAAATGGAAAAAGTTGAACA	30920	+	ycgF-ycgZ	b1163-b1164	1213487, 1215012	1214698, 1215248	-1,1	predicted FAD-binding phosphodiesterase---predicted protein	NA---NA	1214805	1214824	-126,-208	-107,-189
TTTATAGAGAAAACGAAACA	28152.1	-	kduI	b2843	2981310	2982146	-1	predicted 5-keto 4-deoxyuronate isomerase	enzyme; Degradation of small molecules: Carbon compounds	2982201	2982220	-74	-55
TTTGTGTATATTGTGGCAAA	27624.3	+	ybcL	b0545	570116	570667	1	DLP12 prophage; predicted kinase inhibitor	NA	569982	570001	-135	-116
ACTGTGCAAATTTCTGCATA	25163.9	-	atoD	b2221	2321469	2322131	1	acetyl-CoA:acetoacetyl-CoA transferase, alpha subunit	enzyme; Degradation of small molecules: Fatty acids	2321288	2321307	-182	-163
GTGAAGGATAACGTTGCATG	23678.7	+	valT	b0744	779988	780063	1	tRNA-Val	NA	779882	779901	-107	-88
TATATTTAGAACGTTACAAA	22612.9	-	rhsB	b3482	3617215	3621450	1	rhsB element core protein RshB	orf; Transposon-related functions	3617102	3617121	-114	-95
TAAATATATAAAGGTACATA	21070.6	+	nanC-fimB	b4311-b4312	4536808, 4538980	4537524, 4539582	-1,1	N-acetylnuraminic acid outer membrane channel protein---tyrosine recombinase/inversion of on/off regulator of fimA	NA---regulator; Surface structures	4538759	4538778	-1254,-222	-1235,-203
AATGTGTATAACAAGGAATA	19238	+	yfgH	b2505	2627814	2628332	1	predicted outer membrane lipoprotein	putative membrane; Not classified	2627795	2627814	-20	-1
TTTGTGCAAGTCATTAAATA	17842.4	-	ykgP-eaeH	b4630-b0297	312940, 313581	313029, 314452	-1,1	NA---NA	NA---NA	313339	313358	-329,-243	-310,-224
TTGATGCAGATCAATTAATA	16811.8	+	ylcI-nohB	b4589-b0560	579474, 580057	579668, 580602	-1,1	hypothetical protein---DLP12 prophage; DNA packaging protein	NA---IS, phage, Tn; Phage-related functions and prophages	579730	579749	-81,-328	-62,-309
TTGATGCAGATCAATTAATA	16811.8	-	nohA-ynfO	b1548-b4533	1633864, 1634780	1634391, 1635013	-1,1	NA---hypothetical protein, Qin prophage	NA---NA	1634701	1634720	-329,-80	-310,-61
TTGATGCAGATCAATTAATA	16811.8	+	ydfJ-ydfK	b4600-b1544	1629026, 1631063	1650862, 1631329	-1,1	NA---Qin prophage; predicted DNA-binding transcriptional regulator	NA---NA	1667006	1667025	-16163, 16138	-16144, 16157
TAGCAGCAGATCGCTGCACA	15693.1	+	accB	b3255	3403458	3403928	1	acetyl CoA carboxylase, BCCP subunit	carrier; Biosynthesis of cofactors, carriers: biotin carboxyl carrier protein (BCCP)	3403278	3403297	-181	-162
ACTAAGTAAGATGGGGAAAG	14361.9	+	nudE-yrfF	b3397-b3398	3523611, 3524491	3524171, 3526626	-1,1	ADP-ribose diphosphatase---predicted inner membrane protein	NA---putative enzyme; Not classified	3524471	3524490	-319,-21	-300,-2
ATACTAGATGTAGTTGAAAA	14311.4	-	nrdH	b2673	2798745	2798990	1	glutaredoxin-like protein	enzyme; Biosynthesis of cofactors, carriers: Thioredoxin, glutaredoxin, glutathione	2798653	2798672	-93	-74
ATAGAACAGATCTCTAAATA	13120.7	-	mnmG	b3741	3921767	3923656	-1	glucose-inhibited cell-division protein	phenotype; DNA - replication, repair, restriction/modification	3923776	3923795	-139	-120
AAGATGCAAGAAAAGACAAA	12399.1	+	yifB-ilvL	b3765-b3766	3946472, 3948345	3947992, 3948443	-1,1	predicted bifunctional enzyme and transcriptional regulator---ilvG operon leader peptide	putative regulator; Not classified---leader; Amino acid biosynthesis: Isoleucine, Valine	3948326	3948345	-353,-20	-334,-1
ACGAAGGATATCATTTCACG	11738.4	-	rdoA	b3859	4040438	4041424	1	Thr/Ser kinase implicated in Cpx stress response	NA	4040392	4040411	-47	-28
AAAGTGCAAGATAGTGAACA	11115.1	+	tppB	b1634	1710793	1712295	1	predicted transporter	putative transport; Not classified	1710670	1710689	-124	-105
AGAAAAGAAATCGAGGCAAA	10242.7	+	nirB	b3365	3492033	3494576	1	nitrite reductase, large subunit, NAD(P)H-binding	enzyme; Energy metabolism, carbon: Anaerobic respiration	3492013	3492032	-21	-2
TGTGAGCAAATTGCGAAATA	8531.65	+	ydeO	b1499	1580950	1581711	-1	predicted DNA-binding transcriptional acfivator	putative regulator; Not classified	1582153	1582172	-461	-442
TATCAGCAAGACGTTGAACG	8438.38	-	ymiA	b4522	1333184	1333312	1	hypothetical protein	NA	1333138	1333157	-47	-28
TTTATGCAAAAAACGTAAAG	7838	+	yoaI-yeaL	b1788-b1789	1872102, 1872376	1872206, 1872822	-1,1	predicted protein---conserved inner membrane protein	NA---NA	1872288	1872307	-101,-89	-82,-70
TAACTGTAAATAATTACATG	7280.48	-	ydfJ-ydfK	b4600-b1544	1629026, 1631063	1650862, 1631329	-1,1	NA---Qin prophage; predicted DNA-binding transcriptional regulator	NA---NA	1651785	1651804	-942917	-923936
AAGAAGCAAGAAAAGACAAA	7166.97	-	potA-pepT	b1126-b1127	1183681, 1185067	1184817, 1186293	-1,1	polyamine transporter subunit---peptidase T	transport; Transport of small molecules: Amino acids, amines---putative enzyme; Not classified	1185015	1185034	-217,-53	-198,-34
TATATTGAAATTATTAAACG	7164.18	+	yifB-ilvL	b3765-b3766	3946472, 3948345	3947992, 3948443	-1,1	predicted bifunctional enzyme and transcriptional regulator---ilvG operon leader peptide	putative regulator; Not classified---leader; Amino acid biosynthesis: Isoleucine, Valine	3948230	3948249	-257,-116	-238,-97
ATTAATCAGATAGTTAAAAA	6786.04	-	ynbA	b1408	1475645	1476250	1	predicted inner membrane protein	putative enzyme; Not classified	1475491	1475510	-155	-136
TTTATACATAACGCGAGAAA	6697.14	+	tppB	b1634	1710793	1712295	1	predicted transporter	putative transport; Not classified	1710735	1710754	-59	-40
TCTGTTCATATCTGTTCATA	6511.77	+	torR-torC	b0995-b0996	1056485, 1057307	1057177, 1058479	-1,1	DNA-binding response regulator in two-component regulatory system with TorS---trimethylamine N-oxide (TMAO) reductase I, cytochrome c-type subunit	regulator; Energy metabolism, carbon: Anaerobic respiration---enzyme; Energy metabolism, carbon: Anaerobic respiration	1057196	1057215	-38,-112	-19,-93
ACACAACATATAACTACAAG	6092.25	+	metF	b3941	4130639	4131529	1	5,10-methylenetetrahydrofolate reductase	enzyme; Central intermediary metabolism: Pool, multipurpose conversions	4130602	4130621	-38	-19
ACTCTGGAGAAATAGGCAAG	5591.93	+	yqhC-yqhD	b3010-b3011	3152284, 3153377	3153240, 3154540	-1,1	predicted DNA-binding transcriptional regulator---alcohol dehydrogenase, NAD(P)-dependent	putative regulator; Not classified---putative enzyme; Not classified	3153251	3153270	-30,-127	-11,-108
GTTAAACATGTAACTAAATG	5585.54	+	csgD-csgB	b1040-b1041	1101769, 1103174	1102419, 1103629	-1,1	DNA-binding transcriptional activator in two-component regulatory system---curlin nucleator protein, minor subunit in curli complex	putative regulator; Not classified---structural component; Surface structures	1102604	1102623	-204,-571	-185,-552
TCTATATAGGTCTGTTAATG	5319.32	+	ybgD	b0719	751452	752018	-1	predicted fimbrial-like adhesin protein	putative structure; Not classified	752294	752313	-295	-276
TGGATAGAAAAAAGGAAATG	5242.41	-	glnH	b0811	846481	847227	-1	glutamine transporter subunit	transport; Transport of small molecules: Amino acids, amines	847231	847250	-23	-4
ATGGAAGAGAAATGGAAATA	5138.46	+	uidA	b1617	1692284	1694095	-1	beta-D-glucuronidase	enzyme; Degradation of small molecules: Carbon compounds	1694190	1694209	-114	-95
ATTAAATATAACTTTAAAAG	5124.61	-	hcp	b0873	911385	913037	-1	hybrid-cluster [4Fe-2S-2O] protein in anaerobic terminal reductases	orf; Not classified	913047	913066	-29	-10
GCGGTGTAAATAACGACAAA	4958.73	-	cpsG	b2048	2119633	2121003	-1	phosphomannomutase	enzyme; Central intermediary metabolism: Pool, multipurpose conversions	2121060	2121079	-76	-57
TTTCAACAAAACTTTACAAA	4470.28	-	pth-ychH	b1204-b1205	1257152, 1258014	1257736, 1258292	-1,1	peptidyl-tRNA hydrolase---predicted inner membrane protein	enzyme; Aminoacyl tRNA synthetases, tRNA modification---NA	1257880	1257899	-163,-135	-144,-116
TCGGTTGAAAAAGTGGCATA	4280.26	+	ypeA-amiA	b2434-b2435	2549735, 2550374	2550160, 2551243	-1,1	predicted acyltransferase with acyl-CoA N-acyltransferase domain---N-acetylmuramoyl-l-alanine amidase I	NA---enzyme; Murein sacculus, peptidoglycan	2550238	2550257	-97,-137	-78,-118
TGTAAACATATTGCTAAATG	3986.22	-	fadE-lpcA	b0221-b0222	240859, 243543	243303, 244121	-1,1	acyl coenzyme A dehydrogenase---D-sedoheptulose 7-phosphate isomerase	putative enzyme; Not classified---enzyme; Surface polysaccharides & antigens	243373	243392	-89,-171	-70,-152
GTTCAGTATAAAAGGGCATG	3833.06	+	acrD	b2470	2585617	2588730	1	aminoglycoside/multidrug efflux system	putative transport; Drug/analog sensitivity	2585490	2585509	-128	-109
GCGATACAGAAATATGAACA	3422.49	+	galU	b1236	1290680	1291588	1	glucose-1-phosphate uridylyltransferase	enzyme; Degradation of small molecules: Carbon compounds	1290628	1290647	-53	-34
AGTGTATAAAATGTTGAAAA	3399.36	-	acpP	b1094	1150838	1151074	1	acyl carrier protein (ACP)	carrier; Fatty acid and phosphatidic acid biosynthesis	1150774	1150793	-65	-46
ACAGTGTAAATCTTTTAACG	3379.47	-	ydhR	b1667	1744724	1745029	1	predicted protein	NA	1744674	1744693	-51	-32
ATTCTATATGTCAATGCATA	3362.27	+	frmR	b0357	378830	379105	-1	regulator protein that represses frmRAB operon	NA	379148	379167	-62	-43
TTTATATAAAACTCTGAAAA	3361.47	+	yihA-csrC	b3865-b4457	4048156, 4049059	4048788, 4049303	-1,1	GTP-binding protein---CsrC sRNA sequesters CsrA, a carbon flux regulator; also affects biofilms and motilty	NA---NA	4048981	4049000	-212,-79	-193,-60
AAAAAACAAATAAATACAAG	3321.38	+	fimA	b4314	4541138	4541686	1	major type 1 subunit fimbrin (pilin)	structural component; Surface structures	4540682	4540701	-457	-438
AAAGTGTAGGATGTTACAAG	3182.83	+	ycgV	b1202	1252308	1255175	-1	predicted adhesin	putative factor; Not classified	1255819	1255838	-663	-644
ACAAAACAAAACGCGTCACG	3171.39	-	ykfC	b0258	272071	273178	1	NA	NA	274553	274572	2481	2500
AGGATGTAAATAATGAAAAG	3123.57	+	gadE	b3512	3656389	3656916	1	DNA-binding transcriptional activator	NA	3656331	3656350	-59	-40
AAAAAGCAAATAAAGGCATA	3053.8	-	ompC-micF	b2215-b4439	2309668, 2311106	2310771, 2311198	-1,1	outer membrane porin protein C---Regulatory antisense sRNA affecting ompF expression; member of soxRS regulon	membrane; Outer membrane constituents---NA	2310791	2310810	-39,-316	-20,-297
TAGAAACAGAAAAAGGCAAA	2934.57	+	vacJ-yfdC	b2346-b2347	2462274, 2463323	2463029, 2464255	-1,1	predicted lipoprotein---predicted inner membrane protein	membrane; Macromolecule synthesis, modification: Lipoprotein---putative transport; Not classified	2463208	2463227	-198,-116	-179,-97
TTGGTACAGGAATAGGCAAG	2854.01	+	xapR	b2405	2519615	2520499	-1	DNA-binding transcriptional activator	regulator; Central intermediary metabolism: Nucleotide interconversions	2520615	2520634	-135	-116
AATGAATAAATATTGGAATA	2852.73	+	pitB	b2987	3132894	3134393	-1	phosphate transporter	transport; Transport of small molecules: Anions	3134590	3134609	-216	-197
AGAATATATAAAGATGCACA	2842.51	-	sfsB	b3188	3332931	3333209	1	DNA-binding transcriptional activator of maltose metabolism	regulator; Degradation of small molecules: Carbon compounds	3332797	3332816	-135	-116
AATAATTAGAATATTAAACA	2693.53	+	aroM	b0390	406652	407329	1	conserved protein	NA	406476	406495	-177	-158
TCACTATATAACATTGCATG	2653.09	+	lrhA-yfbQ	b2289-b2290	2403725, 2405583	2404663, 2406800	-1,1	DNA-binding transcriptional repressor of flagellar, motility and chemotaxis genes---predicted aminotransferase	regulator; Energy metabolism, carbon: Aerobic respiration---putative enzyme; Not classified	2405386	2405405	-742,-198	-723,-179
TTGAAACAAAAAGGTTAAAA	2468.55	+	dctA	b3528	3680184	3681470	-1	C4-dicarboxylic acid, orotate and citrate transporter	transport; Transport of small molecules: Carbohydrates, organic acids, alcohols	3681574	3681593	-123	-104
ACAGAAGATAAAAGTGAAAA	2419.82	-	yeeT	b2003	2074841	2075062	1	CP4-44 prophage; predicted protein	NA	2074804	2074823	-38	-19
TCTAATTAAAAAGTTAAAAA	2217.23	+	rplT	b1716	1797417	1797773	-1	50S ribosomal subunit protein L20	structural component; Ribosomal proteins - synthesis, modification	1797797	1797816	-43	-24
AATGTTCAGAAATGGAAAAG	2201.26	-	ybaV	b0442	463161	463532	1	conserved protein	NA	463075	463094	-87	-68
TATGAACAGAATGAGTAAAA	2180.95	-	torR-torC	b0995-b0996	1056485, 1057307	1057177, 1058479	-1,1	DNA-binding response regulator in two-component regulatory system with TorS---trimethylamine N-oxide (TMAO) reductase I, cytochrome c-type subunit	regulator; Energy metabolism, carbon: Anaerobic respiration---enzyme; Energy metabolism, carbon: Anaerobic respiration	1057186	1057205	-28,-122	-9,-103
TATCTGCAAAATTTTAAATA	2139.9	+	ydiY-pfkB	b1722-b1723	1803349, 1804394	1804107, 1805323	-1,1	conserved protein---6-phosphofructokinase II	NA---enzyme; Energy metabolism, carbon: Glycolysis	1804293	1804312	-205,-102	-186,-83
TTACAATATAACATTACACA	2097.67	+	yodA	b1973	2039399	2040049	1	conserved metal-binding protein	NA	2039350	2039369	-50	-31
TTGCTATAAATCGTTAAATA	2089.23	+	envR-acrE	b3264-b3265	3410825, 3411886	3411487, 3413043	-1,1	DNA-binding transcriptional regulator---cytoplasmic membrane lipoprotein	putative regulator; Not classified---membrane; Inner membrane	3411590	3411609	-122,-297	-103,-278
TTGAATCAAATCAATGAAAA	2083.03	+	fimE	b4313	4540060	4540656	1	tyrosine recombinase/inversion of on/off regulator of fimA	regulator; Surface structures	4539869	4539888	-192	-173
ATTCAGCAAAAATTTAAATA	2059.37	-	dcuB	b4123	4345427	4346767	-1	C4-dicarboxylate antiporter	transport; Transport of small molecules: Carbohydrates, organic acids, alcohols	4346791	4346810	-43	-24
GTGAATCAAATAGATAAAAA	2038.18	+	ybeB	b0637	667942	668259	-1	predicted protein	NA	668274	668293	-34	-15
TGGAAGCAAATATTTTAATA	1968.51	+	ruvA-yebB	b1861-b1862	1943389, 1944275	1944000, 1944877	-1,1	component of RuvABC resolvasome, regulatory subunit---predicted protein	enzyme; DNA - replication, repair, restriction/modification---NA	1944146	1944165	-165,-130	-146,-111
TCACAGTAAATAACTGCAAG	1945.44	+	fucA-fucP	b2800-b2801	2931063, 2932257	2931710, 2933573	-1,1	L-fuculose-1-phosphate aldolase---L-fucose transporter	enzyme; Degradation of small molecules: Carbon compounds---transport; Transport of small molecules: Carbohydrates, organic acids, alcohols	2931856	2931875	-165,-402	-146,-383
ATTGTTGATATCAATAAAAA	1862.93	+	yehD	b2111	2189702	2190244	-1	predicted fimbrial-like adhesin protein	putative structure; Not classified	2190455	2190474	-230	-211
GATGTGTAAATTTATGAATG	1821.64	-	fimE	b4313	4540060	4540656	1	tyrosine recombinase/inversion of on/off regulator of fimA	regulator; Surface structures	4539769	4539788	-292	-273
ACAGAACAGAACAATAAAAA	1807.85	+	yeiC	b2166	2256377	2257318	-1	predicted kinase	putative enzyme; Not classified	2257544	2257563	-245	-226
AATGAGTAAAATTCGGAAAA	1784.91	-	leuL-leuO	b0075-b0076	83622, 84368	83708, 85312	-1,1	leu operon leader peptide---DNA-binding transcriptional activator	leader; Amino acid biosynthesis: Leucine---putative regulator; Amino acid biosynthesis: Leucine	84246	84265	-557,-123	-538,-104
TAAAATTAAATTGTTGAACA	1738.63	-	yraH	b3142	3285448	3286032	1	predicted fimbrial-like adhesin protein	putative structure; Not classified	3285159	3285178	-290	-271
GAAATATATATTTAGAAAAA	1722.1	+	yfcV	b2339	2453105	2453668	-1	predicted fimbrial-like adhesin protein	putative structure; Not classified	2453931	2453950	-282	-263
TAAATATATATAAATAAAAA	1655.15	-	ydiY-pfkB	b1722-b1723	1803349, 1804394	1804107, 1805323	-1,1	conserved protein---6-phosphofructokinase II	NA---enzyme; Energy metabolism, carbon: Glycolysis	1804275	1804294	-187,-120	-168,-101
TTTAAATAAATTGCTTCAAG	1640.97	+	zur-yjbL	b4046-b4047	4257511, 4258344	4258026, 4258598	-1,1	DNA-binding transcriptional repressor, Zn(II)-binding---predicted protein	putative regulator; Not classified---NA	4258193	4258212	-186,-152	-167,-133
AATATACATAATAGTATACA	1636.53	-	yafN	b0232	252005	252298	1	predicted antitoxin of the YafO-YafN toxin-antitoxin system	NA	251955	251974	-51	-32
TCTAAATATAAATATTCATG	1537.3	-	yedS	b4496	2032075	2033267	1	NA	NA	2031875	2031894	-201	-182
TGTGAATAAATAGATGAAAG	1508.49	+	ybdN	b0602	634572	635792	-1	conserved protein	NA	635894	635913	-121	-102
ACGATACAGGACAAGAGACA	1493.57	-	fbaA	b2925	3068187	3069266	-1	fructose-bisphosphate aldolase, class II	enzyme; Energy metabolism, carbon: Glycolysis	3069267	3069286	-20	-1
AAACAGCAAAACTTTGAATA	1488.28	-	yihF	b3861	4042222	4043652	1	conserved protein	orf; Not classified	4042186	4042205	-37	-18
AATAATGAAATAATGAAATG	1400.85	+	ymfE-lit	b1138-b1139	1196756, 1197918	1197460, 1198811	-1,1	e14 prophage; predicted inner membrane protein---e14 prophage; cell death peptidase, inhibitor of T4 late gene expression	NA---membrane; Phage-related functions and prophages	1197666	1197685	-225,-253	-206,-234
ATTCAACATAACAATAAAAA	1376.9	+	yeaM-yeaN	b1790-b1791	1872779, 1873697	1873600, 1874878	-1,1	predicted DNA-binding transcriptional regulator---predicted transporter	putative regulator; Not classified---putative transport; Not classified	1873640	1873659	-59,-58	-40,-39
TATAAATAAGTTAATGCAAG	1328.19	+	ybiU	b0821	857019	858284	-1	predicted protein	NA	858345	858364	-80	-61
TATGATGAAGAAATTGCAAA	1312.69	+	folE-yeiG	b2153-b2154	2241006, 2241932	2241674, 2242768	-1,1	GTP cyclohydrolase I---predicted esterase	enzyme; Biosynthesis of cofactors, carriers: Folic acid---orf; Not classified	2241892	2241911	-237,-41	-218,-22
GATGAAGAGATAAATTAAAG	1312.09	-	nhaA	b0019	17489	18655	1	sodium-proton antiporter	transport; Transport of small molecules: Cations	17160	17179	-330	-311
GATATGTAAATTTTTTAATG	1310.64	+	nrdD	b4238	4458545	4460683	-1	anaerobic ribonucleoside-triphosphate reductase	enzyme; 2'-Deoxyribonucleotide metabolism	4460972	4460991	-308	-289
GTTGTACAAAAAATGTGAAG	1304.5	-	rmf	b0953	1014938	1015105	1	ribosome modulation factor	factor; Ribosomes - maturation and modification	1014769	1014788	-170	-151
ATGCAGGAAATCTTTAAAAA	1297.33	+	sucA	b0726	757929	760730	1	2-oxoglutarate decarboxylase, thiamin-requiring	enzyme; Energy metabolism, carbon: TCA cycle	757762	757781	-168	-149
ATTAATCATAAATATGAAAA	1294.19	+	cspA	b3556	3718072	3718284	1	major cold shock protein	regulator; Adaptations, atypical conditions	3717850	3717869	-223	-204
AAAATGGATGTAGTGTGAAG	1258.01	+	pinH	b2648	2781087	2781326	-1	NA	NA	2781560	2781579	-253	-234
AAGATTTAAATATGTTCAAA	1239.85	-	lsrR-lsrA	b1512-b1513	1598312, 1599514	1599265, 1601049	-1,1	lsr operon transcriptional repressor---fused AI2 transporter subunits of ABC superfamily: ATP-binding components	represses lsr operon in the absence of phospho-autoinducer-2 (organism: Escherichia coli MG1655)---hydrolyzes ATP to provide energy for the uptake of autoinducer-2 (AI-2) (organism: Escherichia coli MG1655)	1599281	1599300	-35,-234	-16,-215
AATATTCAAAAAAATGAATA	1227.16	-	yhfX	b3381	3507835	3508998	-1	predicted amino acid racemase	NA	3509032	3509051	-53	-34
GCTATTCAGGACGGGTCACA	1226.09	+	glmU	b3730	3911853	3913223	-1	fused N-acetyl glucosamine-1-phosphate uridyltransferase/glucosamine-1-phosphate acetyl transferase	enzyme; Central intermediary metabolism: Sugar-nucleotide biosynthesis, conversions	3913500	3913519	-296	-277
ATAAAACAAAAAGTTTAAAA	1193.2	-	nirC	b3367	3495025	3495831	1	nitrite transporter	enzyme; Energy metabolism, carbon: Anaerobic respiration	3494975	3494994	-51	-32
ATTGTTTATAAAACTAAATA	1180.67	-	adiA	b4117	4336277	4338547	-1	biodegradative arginine decarboxylase	enzyme; Degradation of small molecules: Amino acids	4338642	4338661	-114	-95
GGTAATGAAAAAAAGACAAA	1094.43	+	narU	b1469	1540696	1542084	-1	nitrate/nitrite transporter	transport; Transport of small molecules: Anions	1542109	1542128	-44	-25
AAAAATCAAATAGATAAAAA	1070.25	+	rfaQ-waaA	b3632-b3633	3805087, 3806563	3806121, 3807840	-1,1	lipopolysaccharide core biosynthesis protein---3-deoxy-D-manno-octulosonic-acid transferase (KDO transferase)	enzyme; Macromolecule metabolism: Lipopolysaccharide---enzyme; Surface polysaccharides & antigens	3806336	3806355	-234,-228	-215,-209
TTTATGAAAATAGGGAAACG	1069.03	-	sdaC	b2796	2926251	2927540	1	predicted serine transporter	putative transport; Transport of small molecules: Amino acids, amines	2925852	2925871	-400	-381
TTGATAGAAAACAGGTGAAA	1055.49	+	yghJ	b4466	3112572	3117134	-1	predicted inner membrane lipoprotein	NA	3117243	3117262	-128	-109
GGTGAGCATGAAATGAGAAA	1048.33	+	yfdX-ypdI	b2375-b2376	2491789, 2492720	2492424, 2492995	-1,1	predicted protein---predicted lipoprotein involved in colanic acid biosynthesis	NA---NA	2492473	2492492	-68,-248	-49,-229
GTTAATTAAAACAGGGAATA	1023.84	+	ecpD	b0140	155461	156201	-1	predicted periplasmic pilin chaperone	putative factor; Surface structures	156220	156239	-38	-19
GCGAAATAGATTTAGGAATA	1013.87	+	nuoC	b2286	2400077	2401867	-1	NADH:ubiquinone oxidoreductase, chain C,D	enzyme; Energy metabolism, carbon: Aerobic respiration	2401920	2401939	-72	-53
AATGTATATGATGTGTAATG	978.975	-	yodA	b1973	2039399	2040049	1	conserved metal-binding protein	NA	2039361	2039380	-39	-20
TTGCTTCAAAACGAGTCATA	960.211	+	caiF	b0034	34300	34695	1	DNA-binding transcriptional activator	regulator; Central intermediary metabolism: Pool, multipurpose conversions	34248	34267	-53	-34
ACACAACAAATTATTAAATA	944.438	+	yhiS	b3504	3649314	3651736	1	NA	NA	3648975	3648994	-340	-321
AATATGGATATTGTGATACA	937.562	-	insA	b0022	20233	20508	-1	KpLE2 phage-like element; IS1 repressor protein InsA	8.3 extrachromosomal; transposon related	20575	20594	-86	-67
GGTAAAGATAAAAATAAATA	923.303	-	fadD	b1805	1886085	1887770	-1	acyl-CoA synthetase (long-chain-fatty-acid--CoA ligase)	enzyme; Degradation of small molecules: Fatty acids	1887899	1887918	-148	-129
ACGAAACAGGACTCTGAATA	913.996	-	ygeR-xdhA	b2865-b2866	2997158, 2998367	2997913, 3000625	-1,1	tetratricopeptide repeat transcriptional regulator---xanthine dehydrogenase, molybdenum binding subunit	putative structure; Not classified---NA	2998174	2998193	-280,-194	-261,-175
ACTGTTGATAAAACGTAAAA	890.358	-	yhiI	b3487	3627558	3628625	-1	predicted HlyD family secretion protein	putative membrane; Not classified	3628931	3628950	-325	-306
ACTCTATAAATTAAGTAAAG	875.586	+	malP-malT	b3417-b3418	3548102, 3551107	3550495, 3553812	-1,1	maltodextrin phosphorylase---fused conserved protein: DNA-binding transcriptional activator/maltotriose-ATP-binding protein	enzyme; Degradation of small molecules: Carbon compounds---regulator; Degradation of small molecules: Carbon compounds	3550746	3550765	-270,-362	-251,-343
GTTCAATAAATTGCGAAACA	843.393	-	pncB-pepN	b0931-b0932	988377, 989845	989579, 992457	-1,1	nicotinate phosphoribosyltransferase---aminopeptidase N	enzyme; Biosynthesis of cofactors, carriers: Pyridine nucleotide---enzyme; Degradation of proteins, peptides, glyco	989654	989673	-94,-192	-75,-173
TCTAATTAAATTACTGGACA	818.146	+	torY	b1873	1955056	1956156	-1	TMAO reductase III (TorYZ), cytochrome c-type subunit	putative enzyme; Not classified	1956165	1956184	-28	-9
AGAGTATATAAATATAAAAA	815.272	-	ykfJ	b0235	253479	253685	1	NA	NA	253328	253347	-152	-133
AAGGTACAAGTATCTTGAAG	811.672	+	ymfK-ymfT	b1145-b1146	1201482, 1202247	1202156, 1202447	-1,1	e14 prophage; repressor protein phage e14---e14 prophage; predicted DNA-binding transcriptional regulator	IS, phage, Tn; Not classified---NA	1202184	1202203	-47,-64	-28,-45
TCGTTGCAAAACGTGGCACG	811.302	+	yebN	b1821	1903712	1904278	1	conserved inner membrane protein	NA	1903541	1903560	-172	-153
TGGCTGGAGAATATTGCACA	807.424	+	garP-garD	b3127-b3128	3271595, 3273304	3272929, 3274875	-1,1	predicted (D)-galactarate transporter---(D)-galactarate dehydrogenase	7.3 location of gene products; inner membrane---1.1.1 metabolism; carbon utilization; carbon compounds	3273285	3273304	-375,-20	-356,-1
TATCTATATATCATGTGATA	807.301	-	nanC-fimB	b4311-b4312	4536808, 4538980	4537524, 4539582	-1,1	N-acetylnuraminic acid outer membrane channel protein---tyrosine recombinase/inversion of on/off regulator of fimA	NA---regulator; Surface structures	4538688	4538707	-1183,-293	-1164,-274
TTAAAATAAATTAATACAAA	806.954	-	yiaY	b3589	3754699	3755850	-1	predicted Fe-containing alcohol dehydrogenase	putative enzyme; Not classified	3756002	3756021	-171	-152
AAGCAGGAAAACGTGAGATA	789.426	-	yfbN-yfbO	b2273-b2274	2385732, 2386603	2386448, 2387079	-1,1	predicted protein---predicted protein	NA---NA	2386519	2386538	-90,-85	-71,-66
ACGAAATATGAATTTACAAA	788.82	+	yqeI	b2847	2986524	2987333	1	predicted transcriptional regulator	putative transport; Not classified	2986328	2986347	-197	-178
ATTAAAGATAAAAAGAGACG	776.268	-	cydA	b0733	770681	772249	1	cytochrome d terminal oxidase, subunit I	enzyme; Energy metabolism, carbon: Electron transport	770214	770233	-468	-449
TAAAAAGATAATTCTGAATA	775.058	+	ytfJ-ytfK	b4216-b4217	4436731, 4437610	4437285, 4437816	-1,1	predicted transcriptional regulator---conserved protein	NA---NA	4437447	4437466	-181,-164	-162,-145
TCTAAGCAAAACTAAACACA	774.999	-	ydjL	b1776	1858280	1859356	-1	predicted oxidoreductase, Zn-dependent and NAD(P)-binding	putative enzyme; Not classified	1859370	1859389	-33	-14
TTACATCAAATTAATACACA	772.005	+	dctR	b3507	3652706	3653236	1	predicted DNA-binding ranscriptional regulator	NA	3652597	3652616	-110	-91
AAAATTTAAATAGATAAACA	762.972	-	ycgH	b4491	1218824	1221471	1	NA	NA	1218704	1218723	-121	-102
TGTATTGATATTGATAGAAA	749.027	+	yaiS-tauA	b0364-b0365	383283, 384456	383840, 385418	-1,1	conserved protein---taurine transporter subunit	NA---transport; Transport of small molecules: Amino acids, amines	384217	384236	-396,-240	-377,-221
ATTGTGTACAAATGTACACA	738.297	-	ybjJ-ybjK	b0845-b0846	885354, 886646	886562, 887182	-1,1	predicted transporter---predicted DNA-binding transcriptional regulator	putative regulator; Not classified---putative regulator; Not classified	886608	886627	-65,-39	-46,-20
TAAATATATAAATTGTAATG	728.764	+	hlyE-umuD	b1182-b1183	1228706, 1229990	1229617, 1230409	-1,1	hemolysin E---DNA polymerase V, subunit D	phenotype; Not classified---putative enzyme; DNA - replication, repair, restriction/modification	1229634	1229653	-36,-357	-17,-338
TATATGCAAATTAGTAAAAT	709.115	+	icdC	b4519	1210636	1210800	1	NA	NA	1210575	1210594	-62	-43
GGTGATCATATAATTTCAAA	694.708	-	insA	b0022	20233	20508	-1	KpLE2 phage-like element; IS1 repressor protein InsA	8.3 extrachromosomal; transposon related	20892	20911	-403	-384
GCTAATGAGAATTAGTCAAA	633.9	+	yciG	b1259	1313880	1314059	-1	predicted protein	NA	1314133	1314152	-93	-74
GGAAAACAAATAACGTAAAA	582.777	+	xylE	b4031	4238802	4240277	-1	D-xylose transporter	transport; Transport of small molecules: Carbohydrates, organic acids, alcohols	4240477	4240496	-219	-200
ATAAATCAAAAAGATAAAAA	578.957	+	pspF-pspA	b1303-b1304	1364959, 1366103	1365936, 1366771	-1,1	DNA-binding transcriptional activator---regulatory protein for phage-shock-protein operon	regulator; Phage-related functions and prophages---factor; Phage-related functions and prophages	1366015	1366034	-98,-89	-79,-70
AATGTGCAAATAGTATAACA	575.444	-	pfkA	b3916	4105575	4106537	1	6-phosphofructokinase I	enzyme; Energy metabolism, carbon: Glycolysis	4105481	4105500	-95	-76
GCGATTGAGGTTTGGGAATG	567.972	-	ybgC	b0736	773975	774379	1	predicted acyl-CoA thioesterase	NA	773898	773917	-78	-59
TGTGTATAAAAATATAAATG	567.419	+	appY	b0564	582904	583653	1	DLP12 prophage; DNA-binding transcriptional activator	regulator; Central intermediary metabolism: Pool, multipurpose conversions	582801	582820	-104	-85
GGGCTTCATATCAGTGAATA	567.064	-	fucA-fucP	b2800-b2801	2931063, 2932257	2931710, 2933573	-1,1	L-fuculose-1-phosphate aldolase---L-fucose transporter	enzyme; Degradation of small molecules: Carbon compounds---transport; Transport of small molecules: Carbohydrates, organic acids, alcohols	2932166	2932185	-475,-92	-456,-73
AAAAAAGATAAATATAAAAA	566.046	+	ygeG	b2851	2989290	2989781	1	predicted chaperone	NA	2989213	2989232	-78	-59
CATATAGAAATATTTGCAAA	559.478	+	hchA	b1967	2033859	2034710	1	Hsp31 molecular chaperone	NA	2033508	2033527	-352	-333
TTGATTTAAATCAATAAAAA	553.432	+	yfiD-ung	b2579-b2580	2714088, 2714776	2714471, 2715465	-1,1	pyruvate formate lyase subunit---uracil-DNA-glycosylase	putative enzyme; Energy metabolism, carbon: Anaerobic respiration---enzyme; DNA - replication, repair, restriction/modification	2714580	2714599	-128,-197	-109,-178
TCAAAAGAGGAAAGTAAATG	541.401	-	yfgH	b2505	2627814	2628332	1	predicted outer membrane lipoprotein	putative membrane; Not classified	2627750	2627769	-65	-46
TTACATGAAAAATAGACACA	521.767	-	cspE	b0623	656515	656724	1	DNA-binding transcriptional repressor	phenotype; Not classified	656485	656504	-31	-12
GTTAATCAGGTCGCTAAATA	511.456	-	udk-yegE	b2066-b2067	2140331, 2141290	2140972, 2144607	-1,1	uridine/cytidine kinase---predicted diguanylate cyclase, GGDEF domain signalling protein	enzyme; Central intermediary metabolism: Nucleotide interconversions---putative regulator; Not classified	2140975	2140994	-22,-316	-3,-297
GCTATCCAAATAGTGTCATA	505.569	+	tyrR	b1323	1384744	1386285	1	DNA-binding transcriptional dual regulator, tyrosine-binding	regulator; Transport of small molecules: Amino acids, amines	1384686	1384705	-59	-40
GCTGAATAAGTATAGGAAAA	501.227	-	mdtQ	b2139	2225345	2226780	-1	NA	NA	2226963	2226982	-202	-183
ATTATAGATATATGAGAACA	496.976	+	yoeH-yoeA	b4641-b4582	2066285, 2066659	2066443, 2068498	-1,1	NA---NA	NA---NA	2066581	2066600	-157,-79	-138,-60
TTGATACAGGATTTTAAAAA	483.117	-	frc	b2374	2490026	2491276	-1	formyl-CoA transferase, NAD(P)-binding	putative enzyme; Not classified	2491383	2491402	-126	-107
TTTGAAGATGTATATAGAAA	475.735	+	agp	b1002	1064808	1066049	1	glucose-1-phosphatase/inositol phosphatase	enzyme; Central intermediary metabolism: Pool, multipurpose conversions	1064691	1064710	-118	-99
ACACTTCAAAAAAGTAAATA	475.662	-	ppa-ytfQ	b4226-b4227	4447145, 4447985	4447675, 4448941	-1,1	inorganic pyrophosphatase---predicted sugar transporter subunit: periplasmic-binding component of ABC superfamily	enzyme; Central intermediary metabolism: Pool, multipurpose conversions---putative regulator; Not classified	4447874	4447893	-218,-112	-199,-93
GTTGTGTACATTTGTACACA	464.672	+	ybjJ-ybjK	b0845-b0846	885354, 886646	886562, 887182	-1,1	predicted transporter---predicted DNA-binding transcriptional regulator	putative regulator; Not classified---putative regulator; Not classified	886606	886625	-63,-41	-44,-22
ACTGATCATGTTATGAAAAA	458.461	+	zwf-yebK	b1852-b1853	1932863, 1934676	1934338, 1935545	-1,1	glucose-6-phosphate dehydrogenase---predicted DNA-binding transcriptional regulator	enzyme; Energy metabolism, carbon: Oxidative branch, pentose pathway---NA	1934535	1934554	-216,-142	-197,-123
TGACTATAGATATTGTCATA	456.545	+	norR-norV	b2709-b2710	2828797, 2830498	2830311, 2831937	-1,1	DNA-binding transcriptional activator---flavorubredoxin oxidoreductase	putative regulator; Not classified---putative enzyme; Not classified	2830332	2830351	-40,-167	-21,-148
TCAGTAGAAAAAGTGTGATG	451.657	+	yjhX	b4566	4531819	4532076	-1	conserved protein	NA	4532288	4532307	-231	-212
TAGCTATATAAAAAGTAACA	443.09	+	yjeJ	b4145	4371388	4372257	-1	predicted protein	NA	4372406	4372425	-168	-149
TTTGTTGAAATTTCGTAAAA	416.479	-	yghJ	b4466	3112572	3117134	-1	predicted inner membrane lipoprotein	NA	3117302	3117321	-187	-168
TCGCAAGAGGTCGCTTCACG	404.292	-	folD-sfmA	b0529-b0530	556098, 557435	556964, 557977	-1,1	bifunctional 5,10-methylene-tetrahydrofolate dehydrogenase/ 5,10-methylene-tetrahydrofolate cyclohydrolase---predicted fimbrial-like adhesin protein	enzyme; Biosynthesis of cofactors, carriers: Folic acid---putative structure; Not classified	557061	557080	-116,-375	-97,-356
TCTAAACAGATAAGTGCAGG	404.139	+	ydeT	b1505	1586877	1588103	-1	NA	NA	1588334	1588353	-250	-231
CATATACATATCTTTTAACG	397.171	-	lgt	b2828	2963184	2964059	-1	phosphatidylglycerol-prolipoprotein diacylglyceryl transferase	enzyme; Macromolecule synthesis, modification: Phospholipids	2964184	2964203	-144	-125
TCTATGCAAATTAACAAAAG	392.127	+	dapB	b0031	28374	29195	1	dihydrodipicolinate reductase	enzyme; Amino acid biosynthesis: Lysine	28346	28365	-29	-10
TAAATTCATATTTCGTAATG	391.449	-	yqeI	b2847	2986524	2987333	1	predicted transcriptional regulator	putative transport; Not classified	2986324	2986343	-201	-182
AAAGAATAGAAATATGAATA	381.46	+	bfd	b3337	3464819	3465013	-1	bacterioferritin-associated ferredoxin	NA	3465092	3465111	-98	-79
GATAAGCGAAACGTGGAATA	379.316	+	epd	b2927	3070694	3071713	-1	D-erythrose 4-phosphate dehydrogenase	enzyme; Central intermediary metabolism	3071855	3071874	-161	-142
AAGGATTAAATATTTGAACG	378.569	-	ygfK	b2878	3014082	3017180	1	predicted oxidoreductase, Fe-S subunit	putative enzyme; Not classified	3013782	3013801	-301	-282
AAAATGTATGAATATGAAAA	374.808	-	yddV	b1490	1563782	1565164	-1	predicted diguanylate cyclase	NA	1565375	1565394	-230	-211
TCGATGCATAACGCGGCAAC	368.228	+	dgoR-yidX	b4479-b3696	3872494, 3873461	3873183, 3874117	-1,1	predicted DNA-binding transcriptional regulator---predicted lipoproteinC	7.1 location of gene products; cytoplasm---putative enzyme; Not classified	3873229	3873248	-65,-233	-46,-214
AAAAATCATGAAATTAAATG	364.687	+	yqfA	b2899	3040511	3041170	-1	predicted oxidoreductase, inner membrane subunit	putative enzyme; Not classified	3041284	3041303	-133	-114
ACTATAGAAAGCTTTTAAAG	360.807	-	yhdV	b3267	3416412	3416633	1	predicted outer membrane protein	NA	3416245	3416264	-168	-149
AATGAGGAGTTCGATACAAA	350.38	+	yeeE	b2013	2082491	2083549	-1	predicted inner membrane protein	putative transport; Not classified	2083649	2083668	-119	-100
ACTATGCTTAACGTTTAAAA	350.097	-	yagT-yagU	b0286-b0287	301108, 302215	301797, 302829	-1,1	predicted xanthine dehydrogenase, 2Fe-2S subunit---conserved inner membrane protein	putative enzyme; Not classified---NA	301859	301878	-81,-357	-62,-338
TTGCAACATGACGAGGAAAA	342.897	+	uvrY-yecF	b1914-b1915	1992727, 1993842	1993383, 1994066	-1,1	DNA-binding response regulator in two-component regulatory system with BarA---predicted protein	putative regulator; Not classified---NA	1993820	1993839	-456,-23	-437,-4
ATTATGGAGAACATTAAATC	334.228	-	yafC-yafD	b0208-b0209	229967, 231122	230881, 231922	-1,1	predicted DNA-binding transcriptional regulator---conserved protein	putative transport; Not classified---NA	230962	230981	-100,-161	-81,-142
GTTATAGATATAACAACAAA	329.68	+	cmtB	b2934	3076909	3077352	-1	predicted mannitol-specific enzyme IIA component of PTS	transport; Transport of small molecules: Carbohydrates, organic acids, alcohols	3077489	3077508	-156	-137
TGGATTTAAAAAAGTGAAAA	325.544	-	ynfN	b1551	1635978	1636133	-1	Qin prophage; predicted protein	NA	1636278	1636297	-164	-145
TGAATATAGAAAGATGGATA	324.479	-	moeA-iaaA	b0827-b0828	864352, 865791	865587, 866756	-1,1	molybdopterin biosynthesis protein---L-asparaginase	enzyme; Biosynthesis of cofactors, carriers: Molybdopterin---orf; Not classified	865696	865715	-128,-96	-109,-77
AGAAAAGAAGAAGAGAAAAG	322.783	+	fadI	b2342	2457181	2458491	-1	beta-ketoacyl-CoA thiolase, anaerobic, subunit	putative enzyme; Not classified	2458605	2458624	-133	-114
ACTGTGTATTACGATACATG	320.562	+	yagN	b0280	294363	294803	-1	CP4-6 prophage; predicted protein	NA	294843	294862	-59	-40
TCAAATCAGAAAAAGGAATA	320.517	-	hemH	b0475	497279	498241	1	ferrochelatase	enzyme; Biosynthesis of cofactors, carriers: Heme, porphyrin	497184	497203	-96	-77
ATTAAAGAAAAATTTTGACA	312.751	-	yccT-yccU	b0964-b0965	1026334, 1027169	1026996, 1027582	-1,1	conserved protein---predicted CoA-binding protein with NAD(P)-binding Rossmann-fold domain	NA---NA	1027035	1027054	-58,-135	-39,-116
TCACATCATATAAAGAAATA	311.244	+	kch	b1250	1307040	1308293	-1	voltage-gated potassium channel	4.S.96 transport; substrate; K+	1308464	1308483	-190	-171
TTTAAGCAACTATTGACACA	306.581	-	mltD	b0211	232597	233955	-1	predicted membrane-bound lytic murein transglycosylase D	regulator; Energy metabolism, carbon: Anaerobic respiration	233960	233979	-24	-5
TATCTTTATATAAAGGAATA	304.984	+	ygiL	b3043	3183436	3183987	1	predicted fimbrial-like adhesin protein	putative structure; Not classified	3183415	3183434	-22	-3
TAAAATCAAAATGAGAAAAA	296.482	+	yicO-ade	b3664-b3665	3840478, 3841987	3841812, 3843753	-1,1	predicted xanthine/uracil permase---cryptic adenine deaminase	NA---putative enzyme; Purine ribonucleotide biosynthesis	3841967	3841986	-174,-21	-155,-2
GAAAATCAGGTCGTTAAAAA	294.135	+	rplN	b3310	3445800	3446171	-1	50S ribosomal subunit protein L14	structural component; Ribosomal proteins - synthesis, modification	3446210	3446229	-58	-39
ATAATTCAGGTTGCTGCACA	289.949	+	yiaM	b3577	3742351	3742824	1	predicted transporter	NA	3742291	3742310	-61	-42
GTTAATTAAAAAAATGCAAA	283.571	+	gfcB	b0986	1047911	1048555	-1	predicted outer membrane lipoprotein	putative regulator; Not classified	1048573	1048592	-37	-18
GGTAATGAGAATAATTAACA	280.031	+	oppA	b1243	1299206	1300837	1	oligopeptide transporter subunit	transport; Protein, peptide secretion	1298962	1298981	-245	-226
AATGACCAAAACGTTGAAAG	277.981	-	mppA	b1329	1391251	1392864	1	murein tripeptide (L-ala-gamma-D-glutamyl-meso-DAP) transporter subunit	putative transport; Not classified	1390968	1390987	-284	-265
TATCTGCAATTCAGTACAAA	274.21	-	ivbL	b3672	3850913	3851011	-1	ilvB operon leader peptide	leader; Amino acid biosynthesis: Isoleucine, Valine	3851120	3851139	-128	-109
TGTATGGATATCGCTTCTCG	269.878	-	yfiC-srmB	b2575-b2576	2710049, 2710918	2710786, 2712252	-1,1	predicted S-adenosyl-L-methionine-dependent methyltransferase---ATP-dependent RNA helicase	putative enzyme; Not classified---enzyme; RNA synthesis, modification, DNA transcription	2710841	2710860	-74,-78	-55,-59
AAAAATGAAATTAGGAGAAG	269.526	-	cadB	b4132	4356720	4358054	-1	predicted lysine/cadaverine transporter	transport; Transport of small molecules: Amino acids, amines	4358059	4358078	-24	-5
ATTAATTAAAAAACTTAAAA	264.982	-	citC-dpiB	b0618-b0619	650021, 651458	651079, 653116	-1,1	citrate lyase synthetase---sensory histidine kinase in two-component regulatory system with citB	enzyme; Central intermediary metabolism: Pool, multipurpose conversions---putative regulator; Not classified	651292	651311	-232,-167	-213,-148
TTTATTGAGAAAATGAGATG	261.343	+	emrK-evgA	b2368-b2369	2480198, 2481777	2481361, 2482391	-1,1	EmrKY-TolC multidrug resistance efflux pump, membrane fusion protein component---DNA-binding response regulator in two-component regulatory system with EvgS	putative transport; Drug/analog sensitivity---putative regulator; Not classified	2481696	2481715	-354,-82	-335,-63
TTTAAACAGGTCTGGAGATG	261.163	-	minC-ycgJ	b1176-b1177	1224608, 1225823	1225303, 1226191	-1,1	cell division inhibitor---predicted protein	factor; Cell division---NA	1225553	1225572	-269,-271	-250,-252
GTACAATAAGAAGAGGAACA	261.051	-	ydeN	b1498	1578866	1580548	-1	conserved protein	putative enzyme; Not classified	1580553	1580572	-24	-5
AGGTAATATATAGGTACATA	258.134	+	yfjJ	b2626	2758569	2759195	1	CP4-57 prophage; predicted protein	NA	2758501	2758520	-69	-50
TGTGAGTAAAATTTGTAATG	255.453	+	yjgL	b4253	4473460	4475274	1	predicted protein	NA	4473408	4473427	-53	-34
GTCATGCATAAAACGAAATA	254.415	-	livJ	b3460	3596578	3597681	-1	leucine/isoleucine/valine transporter subunit	4.S.108 transport; substrate; L-leucine/L-valine/L-iso-leucine	3597742	3597761	-80	-61
TTAATACAAAAAGTCACAAG	243.418	+	yhhS-yhhT	b3473-b3474	3608539, 3609888	3609756, 3610937	-1,1	predicted transporter---predicted inner membrane protein	putative transport; Not classified---NA	3609860	3609879	-123,-29	-104,-10
TTACAGGATGAATGTAAATA	236.209	+	kdpF-ybfA	b4513-b0699	727955, 728357	728044, 728563	-1,1	potassium ion accessory transporter subunit---predicted protein	NA---NA	728205	728224	-180,-153	-161,-134
TTAGATGAGGATGTGGCAAA	226.747	+	gltS-yicE	b3653-b3654	3825483, 3826968	3826688, 3828359	-1,1	glutamate transporter---predicted transporter	transport; Transport of small molecules: Amino acids, amines---putative transport; Not classified	3826888	3826907	-219,-81	-200,-62
AAGCAGGAAGTTGAGAAAAA	224.846	-	modA	b0763	794312	795085	1	molybdate transporter subunit	transport; Transport of small molecules: Anions	794179	794198	-134	-115
GATAAGGAAATTGTTACGAA	222.406	+	insB	b0021	19811	20314	-1	IS1 transposase InsAB'	8.3 extrachromosomal; transposon related	20528	20547	-233	-214
CCTATATAGATATTTAAAAA	217.313	-	ybgD	b0719	751452	752018	-1	predicted fimbrial-like adhesin protein	putative structure; Not classified	752284	752303	-285	-266
GTGCTACATGAAAGTGGAAA	217.27	+	fldA	b0684	710158	710688	-1	flavodoxin 1	enzyme; Energy metabolism, carbon: Electron transport	710808	710827	-139	-120
AAAGTATAAAATTCTTAATA	217.058	+	maa	b0459	478591	479142	-1	maltose O-acetyltransferase	putative enzyme; Not classified	479260	479279	-137	-118
ATGATAGATGTTGCTGGATG	214.048	+	rpiR-rpiB	b4089-b4090	4310124, 4311373	4311014, 4311822	-1,1	DNA-binding transcriptional repressor---ribose 5-phosphate isomerase B/allose 6-phosphate isomerase	regulator; Central intermediary metabolism: Non-oxidative branch, pentose pathway---enzyme; Central intermediary metabolism: Non-oxidative branch, pentose pathway	4311207	4311226	-212,-167	-193,-148
TGTATAGATAAATTTACACT	213.251	+	aroF-yfiL	b2601-b2602	2738102, 2739382	2739172, 2739747	-1,1	3-deoxy-D-arabino-heptulosonate-7-phosphate synthase, tyrosine-repressible---predicted protein	enzyme; Amino acid biosynthesis: Tyrosine---NA	2739320	2739339	-167,-63	-148,-44
TATATTCAAATCATTAAACT	211.28	+	ygeK	b2856	2992482	2993114	-1	NA	NA	2993305	2993324	-210	-191
TATGAAGATATACTGAAAAG	209.903	+	yddV	b1490	1563782	1565164	-1	predicted diguanylate cyclase	NA	1565257	1565276	-112	-93
TCAGAGCAGGATGATTCACA	204.653	+	edd	b1851	1930817	1932628	-1	6-phosphogluconate dehydratase	enzyme; Central intermediary metabolism: Entner-Douderoff	1932652	1932671	-43	-24
ATGAAGCACAAATTTACAAA	201.05	+	eptB	b3546	3706807	3708498	-1	predicted metal dependent hydrolase	NA	3708654	3708673	-175	-156
GTATAACATAATGGTACAAG	198.564	+	yagT-yagU	b0286-b0287	301108, 302215	301797, 302829	-1,1	predicted xanthine dehydrogenase, 2Fe-2S subunit---conserved inner membrane protein	putative enzyme; Not classified---NA	302186	302205	-408,-30	-389,-11
TTTAAGCATAGCATTTAACG	196.646	-	ynfC-ynfD	b1585-b1586	1654771, 1655589	1655481, 1655894	-1,1	predicted protein---predicted protein	NA---NA	1655542	1655561	-80,-48	-61,-29
TTTAATGAAATTTTGAGAAA	193.762	+	gapC-cybB	b4493-b1418	1487737, 1488926	1488737, 1489456	-1,1	NA---cytochrome b561	NA---enzyme; Energy metabolism, carbon: Electron transport	1488863	1488882	-145,-64	-126,-45
TATCCGTATATAATTGCATA	189.279	-	yqeH	b2846	2985558	2986190	1	conserved protein with bipartite regulator domain	NA	2985525	2985544	-34	-15
AATAAATAGAACGGGGCCAA	188.865	-	yzgL	b3427	3561747	3562028	-1	NA	NA	3562131	3562150	-122	-103
AAAATGGAATTAGCTGCAAA	182.627	+	ybaL	b0478	500786	502462	-1	predicted transporter with NAD(P)-binding Rossmann-fold domain	putative transport; Not classified	502582	502601	-139	-120
ATTGTGGACGACGATTCAAA	181.245	+	yoaE-manX	b1816-b1817	1898053, 1900072	1899609, 1901043	-1,1	fused predicted membrane protein/conserved protein---fused mannose-specific PTS enzymes: IIA component/IIB component	putative transport; Not classified---enzyme; Transport of small molecules: Carbohydrates, organic acids, alcohols	1900005	1900024	-415,-68	-396,-49
ATTATATAACTCATGGAATA	177.676	+	ybfQ	b4514	735668	735922	1	predicted transposase	NA	735482	735501	-187	-168
AAAAGGGAAATCGGGAAAAA	174.04	-	nsrR	b4178	4404213	4404638	1	predicted DNA-binding transcriptional regulator	NA	4404185	4404204	-29	-10
GACATATATAACGTTTCAAA	173.183	-	aroP-pdhR	b0112-b0113	120178, 122092	121551, 122856	-1,1	aromatic amino acid transporter---DNA-binding transcriptional dual regulator	transport; Transport of small molecules: Amino acids, amines---regulator; Energy metabolism, carbon: Pyruvate dehydrogenase	121933	121952	-401,-160	-382,-141
GCGGTTTAAAAAACGAAACG	172.235	+	nlpA-yicS	b3661-b4555	3837198, 3838238	3838016, 3838531	-1,1	cytoplasmic membrane lipoprotein-28---predicted protein	membrane; Macromolecule synthesis, modification: Lipoprotein---NA	3838067	3838086	-70,-172	-51,-153
AATATGCATAAATCGGCATT	170.373	-	mdoD	b1424	1494880	1496535	1	glucan biosynthesis protein, periplasmic	putative structure; Not classified	1494732	1494751	-149	-130
GAAATGCAGAAAAGTAAACT	168.739	-	yfdF	b2345	2461034	2462092	1	predicted protein	NA	2460875	2460894	-160	-141
TCAATACAAAAGTTGGAATA	168.445	-	allS-allA	b0504-b0505	530519, 531675	531445, 532157	-1,1	DNA-binding transcriptional activator of the allD operon---ureidoglycolate hydrolase	putative regulator; Not classified---NA	531563	531582	-137,-113	-118,-94
AATATTTATGATATTAAATA	168.311	+	yfbN-yfbO	b2273-b2274	2385732, 2386603	2386448, 2387079	-1,1	predicted protein---predicted protein	NA---NA	2386464	2386483	-35,-140	-16,-121
TCCATTGAAATAGATACAAA	167.26	-	ruvA-yebB	b1861-b1862	1943389, 1944275	1944000, 1944877	-1,1	component of RuvABC resolvasome, regulatory subunit---predicted protein	enzyme; DNA - replication, repair, restriction/modification---NA	1944248	1944267	-267,-28	-248,-9
ACTATGCGGATAAGGAAATA	167.115	-	ansA	b1767	1848884	1849900	1	cytoplasmic L-asparaginase I	enzyme; Degradation of small molecules: Amino acids	1848799	1848818	-86	-67
TTAGATGATGACAGGTAATG	167.092	+	ptrB	b1845	1924803	1926863	-1	protease II	enzyme; Degradation of proteins, peptides, glyco	1926946	1926965	-102	-83
GTTACAGAGATAGTTGAAAA	161.622	+	aldB	b3588	3752996	3754534	-1	aldehyde dehydrogenase B	enzyme; Degradation of small molecules: Carbon compounds	3754642	3754661	-127	-108
GTTAAGGGTAACTTTACATA	155.114	+	fnr	b1334	1396798	1397550	-1	DNA-binding transcriptional dual regulator, global regulator of anaerobic growth	regulator; Global regulatory functions	1397691	1397710	-160	-141
TATGTTTAAAAATTGAGATA	152.058	+	ydcC	b1460	1529840	1530976	1	conserved protein	putative factor; Not classified	1529747	1529766	-94	-75
TATGTTTAAAAATTGAGATA	152.058	+	yhhI	b3484	3622401	3623537	1	predicted transposase	putative factor; Not classified	3622308	3622327	-94	-75
TATGTTTAAAAATTGAGATA	152.058	+	ybfL	b0705	736048	737184	1	NA	NA	735956	735975	-93	-74
TATGTTTAAAAATTGAGATA	152.058	+	ybfD	b0706	737315	738076	1	conserved protein	putative enzyme; Not classified	737222	737241	-94	-75
GTTATGCAAAATGCAACAAA	150.876	+	lepA	b2569	2703347	2705146	-1	GTP-binding membrane protein	factor; Proteins - translation and modification	2705315	2705334	-188	-169
GATATGCAAATTGCATAACA	150.628	-	rfe	b3784	3965939	3967042	1	UDP-GlcNAc:undecaprenylphosphate GlcNAc-1-phosphate transferase	6.3 cell structure; surface antigens (ECA, O antigen of LPS)	3965810	3965829	-130	-111
TTTATAGATAAAATTGAAAT	149.528	-	yoaC	b1810	1892097	1892456	1	predicted protein	NA	1891861	1891880	-237	-218
TCTATAGAAAAAAGATAATA	141.864	-	yibT-yibL	b4554-b3602	3774194, 3774688	3774403, 3775050	-1,1	predicted protein---conserved protein	NA---NA	3774525	3774544	-141,-164	-122,-145
ACAGTACGAAACGGGAAAAA	140.584	+	glyQ	b3560	3722430	3723341	-1	glycine tRNA synthetase, alpha subunit	enzyme; Aminoacyl tRNA synthetases, tRNA modification	3723410	3723429	-88	-69
ATTTAAGAGATAGGTAAAAA	139.871	+	sufA	b1684	1762042	1762410	-1	Fe-S cluster assembly protein	NA	1762659	1762678	-268	-249
ATTAAGGCAATTGTGGCACA	129.688	+	prpR-prpB	b0330-b0331	346081, 347906	347667, 348796	-1,1	DNA-binding transcriptional activator---2-methylisocitrate lyase	regulator; Not classified---putative enzyme; Not classified	347832	347851	-184,-75	-165,-56
ACAATTTAAGACTTTTCACA	128.446	-	yghB	b3009	3151585	3152244	1	conserved inner membrane protein	NA	3151483	3151502	-103	-84
GTTCTGTAAATAAGTAAAGA	126.402	+	infA	b0884	925448	925666	-1	translation initiation factor IF-1	factor; Proteins - translation and modification	925721	925740	-74	-55
ATGATAGATATAGAGTACCA	124.853	-	azoR-hrpA	b1412-b1413	1480279, 1481085	1480884, 1484987	-1,1	NADH-azoreductase, FMN-dependent---ATP-dependent helicase	enzyme; Fatty acid and phosphatidic acid biosynthesis---enzyme; DNA - replication, repair, restriction/modification	1481024	1481043	-159,-62	-140,-43
ATTGTTGATAAAGGGTGATA	124.436	-	yadI	b0129	144577	145017	1	predicted PTS Enzyme IIA	putative transport; Not classified	144520	144539	-58	-39
ATTCAGCAGGATAATGAATA	123.439	-	araJ	b0396	410521	411705	-1	predicted transporter	transport; Degradation of small molecules: Carbon compounds	411810	411829	-124	-105
ACAATGTAGATTGATATATA	123.422	-	chpR	b2783	2909113	2909361	-1	antitoxin of the ChpA-ChpR toxin-antitoxin system	phenotype; Not classified	2909400	2909419	-58	-39
GCTAAAGAGATAGACGAAAA	123.034	-	glcD-glcC	b2979-b2980	3124544, 3126294	3126043, 3127058	-1,1	glycolate oxidase subunit, FAD-linked---DNA-binding transcriptional dual regulator, glycolate-binding	enzyme; Degradation of small molecules: Carbon compounds---regulator; Degradation of small molecules: Carbon compounds	3126127	3126146	-103,-168	-84,-149
TAACATGATAATATTAAAAA	121.186	+	gadA	b3517	3664203	3665603	-1	glutamate decarboxylase A, PLP-dependent	enzyme; Central intermediary metabolism: Pool, multipurpose conversions	3665736	3665755	-152	-133
ATTCTGTAAAGAGTTACACG	120.384	+	ycbZ-ycbG	b0955-b0956	1015762, 1017708	1017522, 1018160	-1,1	predicted peptidase---conserved protein	putative enzyme; Not classified---putative enzyme; Not classified	1017672	1017691	-169,-37	-150,-18
AAAGTGGTTAACATGGAACA	117.57	-	ydiV	b1707	1789331	1790044	-1	conserved protein	NA	1790139	1790158	-114	-95
ACTGTACAAGTATTGATATG	114.771	-	ybiI	b0803	837413	837679	-1	conserved protein	NA	837692	837711	-32	-13
ATTGAACAAAACTTGAACCG	114.638	+	marC-marR	b1529-b1530	1616267, 1617144	1616932, 1617578	-1,1	conserved protein---DNA-binding transcriptional repressor of multiple antibiotic resistance	NA---regulator; Drug/analog sensitivity	1617027	1617046	-114,-118	-95,-99
ATCATGTATATAGCGTCATG	113.332	-	ybhK-moaA	b0780-b0781	814962, 816267	815870, 817256	-1,1	predicted transferase with NAD(P)-binding Rossmann-fold domain---molybdopterin biosynthesis protein A	putative structure; Not classified---enzyme; Biosynthesis of cofactors, carriers: Molybdopterin	816064	816083	-213,-204	-194,-185
GCACTTGATAAATTTGGAAA	110.943	-	citT	b0612	644340	645803	-1	citrate:succinate antiporter	putative membrane; Not classified	645827	645846	-43	-24
AAAGATGAAGATTCTGCATA	109.278	+	pncB-pepN	b0931-b0932	988377, 989845	989579, 992457	-1,1	nicotinate phosphoribosyltransferase---aminopeptidase N	enzyme; Biosynthesis of cofactors, carriers: Pyridine nucleotide---enzyme; Degradation of proteins, peptides, glyco	989762	989781	-202,-84	-183,-65
TTTATTTAAAAAGGGACTAG	103.721	+	argX	b3796	3980398	3980474	1	tRNA-Arg	NA	3980332	3980351	-67	-48
TTAAAACATGAAGAGGGATG	102.21	+	psiF	b0384	402505	402825	1	conserved protein	phenotype; Central intermediary metabolism: Phosphorus compounds	402481	402500	-25	-6
GGTCAAGAAGAATTTTAATG	97.8223	+	serW	b0883	925107	925194	-1	tRNA-Ser	NA	925262	925281	-87	-68
GCTATACTTAACGATAAAAA	97.2608	+	yqjG	b3102	3249046	3250032	1	predicted S-transferase	putative enzyme; Not classified	3248984	3249003	-63	-44
AAACATGAAGAAATGAAATG	95.1017	-	yeeH	b4639	2064092	2064178	-1	NA	NA	2064228	2064247	-69	-50
AAACATGAAGAAATGAAATG	95.1017	+	insH-mmuP	b0259-b0260	273325274549	274341, 275952	-1,1	IS5 transposase and trans-activator---CP4-6 prophage; predicted S-methylmethionine transporter	8.3 extrachromosomal; transposon related---putative transport; Not classified	274425	274444	-103,-125	-84,-106
AAACATGAAGAAATGAAATG	95.1017	-	gltI	b0655	686062	686970	-1	glutamate and aspartate transporter subunit	putative transport; Not classified	687119	687138	-168	-149
AAACATGAAGAAATGAAATG	95.1017	+	insH-mmuP	b0259-b0260	273325274549	274341, 275952	-1,1	IS5 transposase and trans-activator---CP4-6 prophage; predicted S-methylmethionine transporter	8.3 extrachromosomal; transposon related---putative transport; Not classified	274425	274444	-103,-125	-84,-106
TATAAAGATAAGTAGAAAAG	94.8644	-	ygiL	b3043	3183436	3183987	1	predicted fimbrial-like adhesin protein	putative structure; Not classified	3183405	3183424	-32	-13
AAAGTGCAGATGATGAAAAG	91.1866	-	adk	b0474	496399	497043	1	adenylate kinase	enzyme; Purine ribonucleotide biosynthesis	496258	496277	-142	-123
ACGATGCCGATAAGTGAAAG	89.2903	-	yegZ	b2083	2165626	2165838	-1	NA	NA	2165929	2165948	-110	-91
ACTAACTATATAAATAAACA	88.9801	+	yoaC	b1810	1892097	1892456	1	predicted protein	NA	1891881	1891900	-217	-198
ATTGAGTCAAACTCGGCAAG	87.0736	+	yjaZ	b3989	4187809	4188348	1	heat shock protein	factor; Adaptations, atypical conditions	4187749	4187768	-61	-42
ACCCAATAAATAGTTACACG	86.7151	+	rplM	b3231	3376245	3376673	-1	50S ribosomal subunit protein L13	structural component; Ribosomal proteins - synthesis, modification	3376684	3376703	-30	-11
TATCTGCATATCAGGAAAAT	86.0989	+	yeeV	b2005	2075593	2075967	1	CP4-44 prophage; toxin of the YeeV-YeeU toxin-antitoxin system	NA	2075567	2075586	-27	-8
TCGAAACGGAACAGGGCAAA	83.8727	+	nepI	b3662	3838572	3839762	-1	predicted transporter	putative transport; Not classified	3839876	3839895	-133	-114
GTTATATATAACTTTATAAA	83.442	-	bglG	b3723	3903754	3904590	-1	transcriptional antiterminator of the bgl operon	regulator; Degradation of small molecules: Carbon compounds	3904818	3904837	-247	-228
AAAAAAGAAAAAAAGGGAAA	82.6991	-	ydbD	b1407	1473168	1475474	1	predicted protein	NA	1473132	1473151	-37	-18
TGACAATAAATTACGTCATA	82.4772	+	adiC	b4115	4333717	4335054	-1	arginine:agmatin	putative transport; Not classified	4335084	4335103	-49	-30
TCTAAATATATTCCTAAAAA	81.635	+	rhsB	b3482	3617215	3621450	1	rhsB element core protein RshB	orf; Transposon-related functions	3617112	3617131	-104	-85
ATTGTAGATAAAATTGATAA	80.9172	-	tam	b1519	1605370	1606128	1	trans-aconitate methyltransferase	putative enzyme; Not classified	1605322	1605341	-49	-30
TTTGGGCAAGTCAATTAACA	77.2182	-	yggE	b2922	3065362	3066102	-1	conserved protein	phenotype; Not classified	3066117	3066136	-34	-15
GTTAAACAGAATGATACACT	75.6783	-	mog	b0009	9306	9893	1	predicted molybdochelatase	transport; Biosynthesis of cofactors, carriers: Molybdopterin	9261	9280	-46	-27
TGTATGGAGATTGCGAAAAT	74.8704	+	yajD	b0410	429829	430176	1	conserved protein	NA	429756	429775	-74	-55
GAAAATTAGAAATAGAGACA	72.9945	+	prmB-yfcN	b2330-b2331	2445530, 2446628	2446462, 2447179	-1,1	N5-glutamine methyltransferase---conserved protein	putative enzyme; Not classified---NA	2446604	2446623	-161,-25	-142,-6
TATTTGCATATTAATTCACA	70.2563	-	carA	b0032	29651	30799	1	carbamoyl phosphate synthetase small subunit, glutamine amidotransferase	1.5.2.2 metabolism; building block biosynthesis; nucleotide; pyrimidine biosynthesis	29603	29622	-49	-30
CAAAAGCATATCAGGAAACG	67.0836	-	yidH-yidI	b3676-b3677	3853983, 3854438	3854330, 3854887	-1,1	conserved inner membrane protein---predicted inner membrane protein	NA---NA	3854397	3854416	-86,-42	-67,-23
ATTGAGGATGTAGGGTAAGA	65.471	-	tnaB	b3709	3888259	3889506	1	tryptophan transporter of low affinity	transport; Transport of small molecules: Amino acids, amines	3888208	3888227	-52	-33
ATGATAGAAGTCTGGAAGAA	64.5691	-	yaeH	b0163	183709	184095	-1	conserved protein	putative structure; Not classified	184186	184205	-110	-91
GGAAAGCATAACGCTGAAGA	62.3056	-	yhdX	b3269	3418156	3419337	1	predicted amino-acid transporter subunit	putative transport; Not classified	3418128	3418147	-29	-10
GTAATGCAAAACAGGGCGTG	62.2869	+	yeaE	b1781	1862806	1863660	-1	predicted oxidoreductase	putative enzyme; Not classified	1863688	1863707	-47	-28
TCACAGCATAACTGTATATA	61.2715	+	lexA	b4043	4255138	4255746	1	DNA-binding transcriptional repressor of SOS regulon	regulator; Global regulatory functions	4255104	4255123	-35	-16
TATCCGCATAAAGTGTAACG	56.9634	+	uspF	b1376	1433209	1433643	-1	stress-induced protein, ATP-binding protein	putative structure; Not classified	1433662	1433681	-38	-19
ACAATACAAATAATTTCAAT	56.7006	+	mngR-mngA	b0730-b0731	764376, 765207	765098, 767183	-1,1	DNA-binding transcriptional dual regulator, fatty-acyl-binding---fused 2-O-a-mannosyl-D-glycerate specific PTS enzymes: IIA component/IIB component/IIC component	regulator; Energy metabolism, carbon: TCA cycle---enzyme; Proteins - translation and modification	765168	765187	-89,-40	-70,-21
GATATTCATAAGACTGAAAG	56.4159	-	appC	b0978	1036963	1038507	1	cytochrome bd-II oxidase, subunit I	putative enzyme; Energy metabolism, carbon: Electron transport	1036848	1036867	-116	-97
AAGAAACAAGAAGGTGTAAG	54.7943	+	ymdB	b1045	1105043	1105576	1	conserved protein	NA	1105016	1105035	-28	-9
AAGAAGGCTAAAAGGGCATA	49.6308	-	rpsT-yaaY	b0023-b0024	20815, 21181	21078, 21399	-1,1	30S ribosomal subunit protein S20---predicted protein	structural component; Ribosomal proteins - synthesis, modification---NA	21129	21148	-70,-53	-51,-34
TTTAAGGATGAAGGGGAACT	49.282	+	insH-mmuP	b0259-b0260	273325, 274549	274341, 275952	-1,1	IS5 transposase and trans-activator---CP4-6 prophage; predicted S-methylmethionine transporter	8.3 extrachromosomal; transposon related---putative transport; Not classified	274479	274498	-157,-71	-138,-52
TATAAATATATAGATAAGAG	48.3958	-	yiiG	b3896	4085025	4086080	1	conserved protein	NA	4084996	4085015	-30	-11
ATTATATATAATTTTATATA	48.0822	-	yiaT-yiaU	b3584-b3585	3749151, 3750015	3749891, 3750989	-1,1	predicted protein---predicted DNA-binding transcriptional regulator	putative membrane; Not classified---putative regulator; Not classified	3749984	3750003	-112,-32	-93,-13
GTTATGCAAATCAGGAGAAT	45.9012	+	ybdG	b0577	602639	603886	-1	predicted mechanosensitive channel	putative transport; Not classified	603935	603954	-68	-49
AGTGCGGAAATAGCGAAATG	42.841	-	ycaM	b0899	946452	947882	1	predicted transporter	putative transport; Not classified	946367	946386	-86	-67
AACCTGCAAATCAGGTAATA	42.7148	-	torI	b4501	2474332	2474532	1	response regulator inhibitor for tor operon	NA	2474284	2474303	-49	-30
TTGAAAGAGAGCGGGTAACA	40.3351	+	tolA	b0739	775565	776830	1	membrane anchored protein in TolA-TolQ-TolR complex	membrane; Colicin-related functions	775521	775540	-45	-26
TTTGTGGTTATAATTTCACA	39.9614	-	argD	b3359	3486982	3488202	-1	bifunctional acetylornithine aminotransferase/ succinyldiaminopimelate aminotransferase	enzyme; Amino acid biosynthesis: Arginine	3488234	3488253	-51	-32
GTAATATATAAAATTATATA	39.6823	+	yiaT-yiaU	b3584-b3585	3749151, 3750015	3749891, 3750989	-1,1	predicted protein---predicted DNA-binding transcriptional regulator	putative membrane; Not classified---putative regulator; Not classified	3749980	3749999	-108,-36	-89,-17
GTGAAGTAATAAGGTGCAAA	39.5551	+	rluC	b1086	1144163	1145122	1	23S rRNA pseudouridylate synthase	NA	1144081	1144100	-83	-64
TTTAAATAACAAGTTGCATA	38.3231	-	ygeI	b2853	2991660	2991878	1	predicted protein	NA	2991526	2991545	-135	-116
AATGAATAGATTCGTGAATA	37.0579	-	yjjJ	b4385	4619792	4621123	1	predicted DNA-binding transcriptional regulator	NA	4619772	4619791	-21	-2
AATCAAGCTAAAATGACAAA	35.6229	-	yeaM-yeaN	b1790-b1791	1872779, 1873697	1873600, 1874878	-1,1	predicted DNA-binding transcriptional regulator---predicted transporter	putative regulator; Not classified---putative transport; Not classified	1873623	1873642	-42,-75	-23,-56
TTGAAAGAAAAAGAGATAAA	34.6065	+	hscC	b0650	680946	682616	-1	Hsp70 family chaperone Hsc62, binds to RpoD and inhibits transcription	putative enzyme; Not classified	682630	682649	-33	-14
GGTATTTAAAATATTTGATG	34.1985	+	fepD-entS	b0590-b0591	620408, 621523	621412, 622773	-1,1	iron-enterobactin transporter subunit---predicted transporter	transport; Transport of small molecules: Cations---putative transport; Not classified	621491	621510	-98,-33	-79,-14
TAAGTATAAGGAGCTACAAA	32.4936	+	menD	b2264	2375611	2377281	-1	bifunctional 2-oxoglutarate decarboxylase/ SHCHC synthase	enzyme; Biosynthesis of cofactors, carriers: Menaquinone, ubiquinone	2377310	2377329	-48	-29
ACAATAAATAAAAGGGAACA	31.2878	+	yqhH	b3014	3156649	3156906	1	predicted outer membrane lipoprotein	NA	3156626	3156645	-24	-5
GTAATTCATAACATTACATT	28.9463	-	gfcE	b0983	1043887	1045026	-1	predicted exopolysaccharide export protein	phenotype; Not classified	1045047	1045066	-40	-21
GATCAAGATAGATTTTCATG	26.4224	-	yagN	b0280	294363	294803	-1	CP4-6 prophage; predicted protein	NA	294859	294878	-75	-56
AGAGGAGAAAACGGGGCACA	24.3765	-	yfiP	b2583	2717245	2717943	1	conserved protein	NA	2717196	2717215	-50	-31
GATATGCAGATATAAAAATG	23.5857	-	yeeV	b2005	2075593	2075967	1	CP4-44 prophage; toxin of the YeeV-YeeU toxin-antitoxin system	NA	2075559	2075578	-35	-16
ATTGTAGATAAGTGGGGATA	22.8147	+	yhdN	b3293	3437163	3437531	-1	conserved protein	NA	3437568	3437587	-56	-37
Hits of motif 3 at prior probability set to 0.7 (gene-encoding regions)
Site	Score	Motif Strand	Corresponding gene	Gene locus	Gene position		Gene strand	Gene product	Gene function	Hit distance downstream TSS
TATGAGTATATAAGTTCATA	2137060	+	yfdI	b2352			1	CPS-53 (KpLE1) prophage; predicted inner membrane protein		196	215
TTTATAGATATAGCTTCACA	863751	-	yjcF	b4066			-1	conserved protein		1001	1020
TGTATATAAAAAACTACACG	492639	+	yfdI	b2352			1	CPS-53 (KpLE1) prophage; predicted inner membrane protein		987	1006
GATATGTATATCGTGAAAAA	453839	-	yeeE	b2013			-1	predicted inner membrane protein		947	966
TCGGTGTATATCTCTACAAA	308876	+	ycjO	b1311			1	predicted sugar transporter subunit: membrane component of ABC superfamily		743	762
TTTAAGGAAATCTTTAAATA	305208	-	sieB	b1353			1	Rac prophage; phage superinfection exclusion protein		290	309
TTAGTGCAAATCATTTCAAA	300293	+	ygeH	b2852			1	predictedtranscriptional regulator		421	440
TTTAAGCATATCGAGAAACA	295482	-	yciM	b1280			1	conserved protein		170	189
GATATAGATATAGCGGAAAG	239022	+	ydeK	b1510			-1	predicted lipoprotein		2926	2945
TATGTAGAGGACAAGAAACA	224168	-	cbrB	b3716			1	predicted inner membrane protein		71	90
TATAAGTATAATGGTTAATA	194324	+	ydcD	b1457			1	predicted protein		210	229
ACTATGTAGGTCAGGAAAAA	180120	+	narG	b1224			1	nitrate reductase 1, alpha subunit		1730	1749
GCTATATAAAATAGTGAAAA	178005	-	rfaL	b3622			1	O-antigen ligase		1081	1100
AATGTAGATATCGAGGAACG	170445	+	tdcE	b3114			-1	pyruvate formate-lyase 4/2-ketobutyrate formate-lyase		1420	1439
GATGTGTAAGTAATGACAAA	154972	-	hslJ	b1379			-1	heat-inducible protein		358	377
TCTAAAGAAAAATTTGAACG	146732	-	tufA	b3339			-1	protein chain elongation factor EF-Tu (duplicate of tufB)		1163	1182
GCTATAGAAGTAGATAAAAA	145295	+	yqiI	b3048			1	conserved protein		589	608
AAAAAGCAAATCGGTACAAA	143701	-	infB	b3168			-1	fused protein chain initiation factor 2, IF2: membrane protein/conserved protein		2427	2446
GCTAAGGAAATCGATAAAAG	137782	+	yafC	b0208			-1	predicted DNA-binding transcriptional regulator		46	65
ATAGAGGAAATATAGAAAAA	129224	-	yfjW	b2642			1	CP4-57 prophage; predicted inner membrane protein		73	92
GATGTAGAAATTATTGCACG	110282	-	nudF	b3034			-1	ADP-ribose pyrophosphatase		569	588
ATGATGGAAAACTATAAACA	106727	+	mraW	b0082			1	S-adenosyl-dependent methyltransferase activity on membrane-located substrates		1	20
GGTATGCAGAACATTGAACA	98485.2	+	secD	b0408			1	SecYEG protein translocase auxillary subunit		1336	1355
TTTGTGCAAATCGCGTAACA	94926.8	+	ycgR	b1194			-1	protein involved in flagellar function		661	680
TCTAAGGATGAATGGGAAAA	92221.8	+	ygaQ	b4462			1	NA		1156	1175
TAACTGTAAATAATTACATG	90255.1	+	intQ	b1579			1	NA		347	366
TAACTGTAAATAATTACATG	90255.1	+	ydfJ	b4600			-1	NA		20896	20915
TTGATATATAATGATACACA	87802.8	+	yfjW	b2642			1	CP4-57 prophage; predicted inner membrane protein		715	734
AAGCTGGATATAGTTAAAAA	86895.3	+	yghF	b2970			-1	NA		235	254
TTTGAGCATATTTATAAATA	86666.8	+	yfdE	b2371			-1	predicted CoA-transferase, NAD(P)-binding		871	890
AATGTACATAATGCGTAACA	86329.1	-	ycbR	b0939			1	predicted periplasmic pilin chaperone		281	300
TCAATGGATAACGAGACACG	85916.3	-	yeaJ	b1786			1	predicted diguanylate cyclase		892	911
ATTGAGTAAAACTTTGCATA	83161.7	+	ybdN	b0602			-1	conserved protein		121	140
GAAATAGATAACAGTAAACG	82266.2	+	dnaQ	b0215			1	DNA polymerase III epsilon subunit		457	476
TAAAAAGATATAATTGCACG	74421.1	+	wcaD	b2056			-1	predicted colanic acid polymerase		105	124
TTAATGCAAATTACTTAACG	71339.9	+	yfjW	b2642			1	CP4-57 prophage; predicted inner membrane protein		1202	1221
ACTGAGGAAGTAGATGCAAA	68665.8	+	sfmF	b0534			1	predicted fimbrial-like adhesin protein		391	410
GTTGAGCAAATCGAGAAATA	66207.1	+	acrD	b2470			1	aminoglycoside/multidrug efflux system		1768	1787
ATGATATAAGTATGGACAAA	64049.2	+	rfaY	b3625			-1	lipopolysaccharide core biosynthesis protein		341	360
TAGCAGTAGAACAAGAAACA	62021.4	+	yffL	b2443			1	CPZ-55 prophage; predicted protein		128	147
AATGTAGAGGTTGTTAAACA	60999	+	yojI	b2211			-1	fused predicted multidrug transport subunits of ABC superfamily: membrane component/ATP-binding component		1000	1019
GCAATAGAAAAAATTAAACA	58213.1	+	yahE	b0319			1	predicted protein		754	773
TCAATATAAATTGTGGAAAG	57622.1	-	yhdX	b3269			1	predicted amino-acid transporter subunit		367	386
TTGATAGAAGATGGGACACA	55387.5	-	ymfK	b1145			-1	e14 prophage; repressor protein phage e14		125	144
TATAAACAAGACGATAAAAG	52430	-	rseX	b4603			1	sRNA regulating ompA and ompC translation, with Hfq		39	58
ATTCTGCAAGTATGTGAACA	51953.2	+	xylR	b3569			1	DNA-binding transcriptional activator, xylose-binding		592	611
GTTGAGCATATCGCGACAAA	51059.9	+	recC	b2822			-1	exonuclease V (RecBCD complex), gamma chain		1582	1601
GTTGTAGATATAACGGCACG	49600.6	+	yibT	b4554			-1	predicted protein		54	73
GATAAGGATGACACGGAACA	49356.9	+	pgsA	b1912			-1	phosphatidylglycerophosphate synthetase		499	518
AATATGCATGATAATGCAAA	46753	+	yjhC	b4280			1	KpLE2 phage-like element; predicted oxidoreductase		61	80
ACAAAGGAAATAGCGAAAAG	45164	-	yqiJ	b3050			1	predicted inner membrane protein		34	53
GTTAAACAGATAGGTAGACA	43712	+	astB	b1745			-1	succinylarginine dihydrolase		427	446
ATAAAACAAATCGTTGAACA	42355.3	-	frvR	b3897			-1	predicted regulator		1091	1110
AGTGAGGAGATCGCTGCATA	41563.7	-	yjiD	b4326			1	DNA replication/recombination/repair protein		74	93
GATAAACAAATCATTTAACG	40752.4	+	mcrB	b4346			-1	5-methylcytosine-specific restriction enzyme McrBC, subunit McrB		844	863
AGAATACAAAAAATTGAAAA	40461.2	-	ydaN	b1342			1	predicted Zn(II) transporter		907	926
TATGTTGATATCGTTGAACA	40137.5	-	glyA	b2551			-1	serine hydroxymethyltransferase		1028	1047
AATAAATAAATTAATAAAAA	40045.3	+	yrhA	b3443			1	NA		18	37
AAGCTATAGATAGCTGCACA	39955.5	-	ulaA	b4193			1	L-ascorbate-specific enzyme IIC component of PTS		943	962
ACGATGCAAATAACGTAAAA	39227	+	yicN	b3663			-1	conserved protein		265	284
ACAGAGTAAAAAATTGAATA	38570.5	-	potA	b1126			-1	polyamine transporter subunit		1113	1132
ACAGTACAAAATTGGAAACA	38336.6	-	ydeM	b1497			-1	conserved protein		288	307
GCTGTAGAGATCGTGGAAAA	38047.2	-	hyfI	b2489			1	hydrogenase 4, Fe-S subunit		350	369
TTTCAATATAAAACTACAAA	37599.9	-	rfbC	b2038			-1	dTDP-4-deoxyrhamnose-3,5-epimerase		152	171
GTTATGGAGAATTCTTAACG	36674.7	+	macA	b0878			1	macrolide transporter subunit, membrane fusion protein (MFP) component		72	91
AATCTGCATAAAGCGGCACA	34247.1	+	mutY	b2961			1	adenine DNA glycosylase		262	281
AATATTGATAAAGTTAGACA	33133.3	+	ygcJ	b2758			-1	predicted protein		1072	1091
AAGATTCATATTGATGCACA	31914.4	+	yheO	b3346			-1	predicted DNA-binding transcriptional regulator		322	341
ATGGAGGATGTAGTTAAACA	31531.1	-	yfjK	b2627			-1	CP4-57 prophage; conserved protein		281	300
GATAATCATGTAATTGCATA	31338.6	-	sfmH	b0533			1	predicted fimbrial-like adhesin protein		267	286
GCGATACAAAACACGGCACA	30709.6	+	aas	b2836			-1	fused 2-acylglycerophospho-ethanolamine acyl transferase/acyl-acyl carrier protein synthetase		2116	2135
GTTAAAGAAAAAGTTGAAAA	30708.6	-	adiY	b4116			-1	DNA-binding transcriptional activator		210	229
GCTAAGCAAGTTAGTTAATG	30325.9	+	yjjA	b4360			-1	conserved protein		313	332
TAAAAGTATATTTATAAATA	29994.1	-	yfdE	b2371			-1	predicted CoA-transferase, NAD(P)-binding		879	898
TAAGTGTAAAACAGTTAACG	29867.3	+	yqgB	b2939			-1	predicted protein		15	34
TGTATACAGGATATGAAAAA	29448.2	-	gltA	b0720			-1	citrate synthase		31	50
GTTCTGCAAAACACGAAAAA	29237.5	+	flgK	b1082			1	flagellar hook-filament junction protein 1		1003	1022
TAGATTTAGAATGATGCAAA	29218.2	+	yjgL	b4253			1	predicted protein		1665	1684
TTTCTACAAATTTGTTCATA	28767.3	+	yfjH	b2623			-1	CP4-57 prophage; predicted protein		836	855
GATGAACAAAAAATGGAAAA	26364.7	+	ypjC	b2650			-1	NA		527	546
TAAATGTAAGAAACTAAATG	25286.2	+	yrhC	b4552			1	NA		54	73
TTGATGCAGATCAATTAATA	23452.6	-	ydfJ	b4600			-1	NA		5675	5694
GGTAAACAAAATAGGGAATA	23141.8	+	ydgC	b1607			-1	conserved inner membrane protein associated with alginate biosynthesis		120	139
ATTAAACAAAATGGTTAAAG	22216.7	-	oppB	b1244			1	oligopeptide transporter subunit		851	870
ATTGTAGATATTTTTTAATG	22178.9	+	ydeO	b1499			-1	predicted DNA-binding transcriptional acfivator		573	592
TATATGGATAACATTACACC	21126.3	-	ynaI	b1330			-1	conserved inner membrane protein		20	39
TTAGAGGAAAAATCTTCATG	21118.4	+	yjtD	b4403			1	predicted rRNA methyltransferase		292	311
TCGGAGCAAAAATAGGAAAA	20404.2	-	wcaF	b2054			-1	predicted acyl transferase		382	401
TATGAACAAATTTGTAGAAA	20313.3	-	yfjH	b2623			-1	CP4-57 prophage; predicted protein		836	855
ACTCTTCATAAAGTTAAACA	20179.9	-	ftnB	b1902			1	predicted ferritin-like protein		170	189
AATCAGGAAGAAGGGACACA	19594.7	+	gntY	b3414			1	predicted gluconate transport associated protein		52	71
ACAGTGTATATTAATGAAAA	19557.6	+	yjbM	b4048			1	predicted protein		382	401
ATTGTTCAAAATATTAAAAA	19455.8	-	yibA	b3594			1	lyase containing HEAT-repeat		272	291
ATTGTTCAAAATATTAAAAA	19455.8	-	yrhC	b4552			1	NA		272	291
TGAAAGCATATTTTGACAAG	19382.5	-	arpA	b4017			-1	ankyrin repeat protein, function unknown		1510	1529
TTACAGGAGAATGGGACATG	19377.8	+	murF	b0086			1	UDP-N-acetylmuramoyl-tripeptide:D-alanyl-D- alanine ligase		1336	1355
TCAATGTAAGAAACTAAATG	18272.2	+	yibA	b3594			1	lyase containing HEAT-repeat		54	73
GATGAAGAGATCGTGGAATA	18268.6	-	yggD	b2929			-1	predicted DNA-binding transcriptional regulator		356	375
ACAAAAGAAATATATAAAAG	18256.5	+	yhaC	b3121			1	predicted protein		820	839
TCTGAATAGAAAGATAAAAA	17919.9	+	rhtA	b0813			-1	threonine and homoserine efflux system		609	628
GGAATACAGAAAATGGCACA	17628.8	-	yijD	b3964			1	conserved inner membrane protein		96	115
ACTATAGAATATACTAAAAA	17610.2	-	htrE	b0139			-1	predicted outer membrane usher protein		2576	2595
GTTGTGGAAGTCACTGAACA	17479.5	-	ftsY	b3464			-1	fused Signal Recognition Particle (SRP) receptor: membrane binding protein/conserved protein		1265	1284
ATGAAGCAAAAAGTGGCAAA	17394.2	+	rfaP	b3630			-1	kinase that phosphorylates core heptose of lipopolysaccharide		286	305
ACGAAAGAAATATGGAAACA	16667.9	-	intD	b0537			-1	DLP12 prophage; predicted integrase		803	822
GAAATAGAAATTGCGGCAAA	16613.1	+	iclR	b4018			-1	DNA-binding transcriptional repressor		104	123
GAGAATGATAAAATTACAAA	16184	+	ymfE	b1138			-1	e14 prophage; predicted inner membrane protein		113	132
ATTCAGCAAAATGTTAAAAA	16123.5	+	yhaV	b3130			1	conserved protein		387	406
GATATTGAAAACGGTAAAAA	16109	-	glpQ	b2239			-1	periplasmic glycerophosphodiester phosphodiesterase		695	714
TTTGAGCAAGAAGCTGAACA	16032.9	+	fliG	b1939			1	flagellar motor switching and energizing component		175	194
AAAAAATATAAAATTGAAAA	15726.6	+	yfjW	b2642			1	CP4-57 prophage; predicted inner membrane protein		1093	1112
TTTATTGAGATCGCTTAACA	15707.9	-	tqsA	b1601			1	predicted inner membrane protein		1010	1029
AATGTACAGGAAGTGAAAAA	15552.1	-	gcvB	b4443			1	GcvB sRNA gene divergent from gcvA		130	149
ATTAAATAGGTTAAGGCATA	15444.5	+	ybjL	b0847			-1	predicted transporter		1181	1200
ATGATGGATGTTGTTAAAAA	15183.6	-	ytfI	b4215			1	predicted protein		89	108
ACGGTAGAAGTAGTTAAAAA	14776.4	-	hlyE	b1182			-1	hemolysin E		869	888
AAAATTGAAATCTATTCAAA	14589.2	-	torZ	b1872			-1	trimethylamine N-oxide reductase system III, catalytic subunit		515	534
AAAGTACATATCGCTGAACG	14563.5	-	yigB	b3812			1	predicted hydrolase		491	510
AATCAACATGTCGTTACACG	14554.5	-	bglB	b3721			-1	cryptic phospho-beta-glucosidase B		879	898
TTTATGGATGAAGCGGAATA	14454.9	-	ybhF	b0794			-1	fused predicted transporter subunits of ABC superfamily: ATP-binding components		164	183
TATCTGGAAAAAGATAAACA	14444.9	-	ygeQ	b2863			-1	NA		86	105
ATGGAAGAGATCGTGAAAAA	14169.2	-	hybC	b2994			-1	hydrogenase 2, large subunit		1565	1584
AGTAAATATAATGTGAGACA	13970.1	+	ybcV	b0558			-1	DLP12 prophage; predicted protein		300	319
AAAATTGATGACATTACAAG	13950.2	+	atoD	b2221			1	acetyl-CoA:acetoacetyl-CoA transferase, alpha subunit		9	28
GTTGAAGATAAATTTGCAAA	13563.8	-	eutE	b2455			-1	predicted aldehyde dehydrogenase, ethanolamine utilization protein		1127	1146
GTAATATAGAAAATGGAACG	13270.8	-	mdtK	b1663			1	multidrug efflux system transporter		1153	1172
GATAAATAGAAATTGTCATA	12966.5	+	yedN	b4495			-1	NA		344	363
TAGCTGGAAATCATGAAACG	12426.4	-	yhiJ	b3488			-1	predicted protein		628	647
GAAGAGGAGATTATGGCATG	12266.2	-	alsA	b4087			-1	fused D-allose transporter subunits of ABC superfamily: ATP-binding components		20	39
TATCAATAAAAAGGTACAAA	12227.3	-	ybgS	b0753			-1	conserved protein		57	76
GATAATGAAGTCTTTACATA	11985.1	+	trpC	b1262			-1	fused indole-3-glycerolphosphate synthetase/N-(5-phosphoribosyl)anthranilate isomerase		1006	1025
ACGGTAGAAATCACGGAAAG	11911.6	-	dos	b1489			-1	cAMP phosphodiesterase, heme-regulated		389	408
ATAAATCAAGTTGTTGCACA	11881.6	-	yhiJ	b3488			-1	predicted protein		224	243
TATGAAGAGAATATTAGAAG	11533.6	-	rfaS	b3629			-1	lipopolysaccharide core biosynthesis protein		293	312
TATAAGGAGATCAAGGTAAA	11004.7	+	ygeQ	b2863			-1	NA		466	485
TGGGTGGAAAATACTGAACA	10849.1	+	thiK	b1106			1	thiamin kinase		607	626
TTGATTCAGAAAATGAAAAG	10826.8	-	yjcF	b4066			-1	conserved protein		1085	1104
ATAATTCAGATCAAGTAAAG	10804.8	-	cusC	b0572			1	copper/silver efflux system, outer membrane component		1304	1323
TTTCTGCATGACGGGAAATA	10556.4	+	otsA	b1896			-1	trehalose-6-phosphate synthase		135	154
GGTATTCAGAACGAGGAACA	10462.9	-	ygjM	b3082			-1	predicted DNA-binding transcriptional regulator		332	351
AGTCAACAGAAAATTAAATA	10443.9	-	ymfE	b1138			-1	e14 prophage; predicted inner membrane protein		348	367
GTGGTAGATAAATCGACATG	10413.7	-	yddH	b1462			-1	conserved protein		389	408
ACTGTTGATGAAAGTACATA	10376.9	-	selA	b3591			-1	selenocysteine synthase		714	733
AAGCTGGAAGAAAGTACATA	10372.7	+	cysH	b2762			-1	3'-phosphoadenosine 5'-phosphosulfate reductase		575	594
GAGAAAGAAATCGAGTAATG	10341.6	+	minE	b1174			-1	cell division topological specificity factor		244	263
GATGAATATAATGCTAAAAA	10241.8	+	yliF	b0834			1	predicted diguanylate cyclase		568	587
TCTCTTGAAGTAGAGTCATA	9965.37	-	ygeN	b2858			-1	NA		269	288
AAAGTGGAAAATTAGTAAAA	9870.52	+	yliE	b0833			1	conserved inner membrane protein		2324	2343
ATAGTGGAAGATATGGCAAG	9601.34	+	yeiA	b2147			1	predicted oxidoreductase		874	893
AATTTAGAAATCGTGACAAG	9560.46	+	yfjI	b2625			1	CP4-57 prophage; predicted protein		1292	1311
GAGATTCATAATGGTTAACA	9342.56	+	ybeT	b0647			-1	conserved outer membrane protein		78	97
TTAAAAGATAAAAGTTCATG	9152.6	+	thiM	b2104			-1	hydoxyethylthiazole kinase		431	450
AGTCTTTAGAACGTTGCATA	8848.96	-	zraS	b4003			1	sensory histidine kinase in two-component regulatory system with ZraR		9	28
ATTATTTAAATCTTTTAAAA	8840.73	+	evgS	b2370			1	hybrid sensory histidine kinase in two-component regulatory system with EvgA		254	273
GGTGAGCATATCGGTAAACG	8695.95	+	yihO	b3876			-1	predicted transporter		1195	1214
AATAATGAGAAAGATAAAAA	8666.46	+	rssA	b1234			1	conserved protein		36	55
TATAAGCAAATTAGTGAGAA	8423	-	wbbI	b2034			-1	conserved protein		89	108
ATAAAAGAAATAGCGGAAAG	8412.48	-	yjdP	b4487			1	conserved protein		9	28
AATCTGGAAAATGGTAAACG	8299.09	+	mdtE	b3513			1	multidrug resistance efflux transporter		727	746
AGAATACAGGTCAGGAAAAA	8269.14	-	ymgE	b1195			1	predicted inner membrane protein		85	104
GATCAATAGAACACTGCAAA	8210.51	-	bcsE	b3536			1	conserved protein		294	313
GCGATGCATGTATTGAAAAA	8142.85	+	rhsE	b1456			1	NA		1925	1944
TATAAATAGGTCTGGTCACG	8011.81	-	ycgL	b1179			1	conserved protein		64	83
ATGGTGTAAAAAAATGAACG	8003.95	+	yagL	b0278			-1	CP4-6 prophage; DNA-binding protein		548	567
ATGGAAGATATTGTGGCACA	7911.11	-	aer	b3072			-1	fused signal transducer for aerotaxis sensory component/methyl accepting chemotaxis component		209	228
TTGATAGATGAAATTAAACG	7877.08	+	yadM	b0138			-1	predicted fimbrial-like adhesin protein		4	23
AATATTGATATTGTTGAATG	7809.12	-	yheV	b4551			-1	predicted protein		98	117
GTTGATTATAATAGGGCACG	7793.46	-	marB	b1532			1	predicted protein		189	208
GATAAGTATAACCGTACAAA	7527.83	+	speA	b2938			-1	biosynthetic arginine decarboxylase, PLP-binding		15	34
GATGAATATAAAAGTTAAAA	7356.54	-	yddJ	b1470			-1	predicted protein		123	142
TTTATTGATAACGTGAGAAA	7323.52	-	rbsR	b3753			1	DNA-binding transcriptional repressor of ribose metabolism		53	72
ACTATACAGTTCATGAAATA	7214.73	-	yjiC	b4325			-1	predicted protein		388	407
TATCAGCAAAATGCTGCACA	7179.31	-	yidI	b3677			1	predicted inner membrane protein		389	408
TATATGGAGATCCTGAAAAA	7173.63	-	aslA	b3801			-1	acrylsulfatase-like enzyme		35	54
TCAATTCATGAAGTGGCACA	7150.39	+	ypdC	b2382			1	predicted DNA-binding protein		742	761
GAAGTGCATGACAATAAAAG	7119.88	-	cusA	b0575			1	copper/silver efflux system, membrane component		1130	1149
TTGGTATAAAACGCTTCATA	7113.06	+	arnF	b2258			1	predicted inner membrane protein		189	208
GTAGATTATAACGATGCACA	7069.04	-	chiA	b3338			-1	periplasmic endochitinase		1397	1416
GTAAATGAGAATAGTGAATA	7014.12	+	uidB	b1616			-1	NA		266	285
ATAGAACAGATTTTGGCAAA	7004.4	+	pepD	b0237			-1	aminoacyl-histidine dipeptidase (peptidase D)		1394	1413
AATGATTATATTGGTAAATA	6967.72	-	yjcS	b4083			-1	predicted alkyl sulfatase		872	891
GAGAAGTAGGTCTGTTCAAA	6844.7	+	acs	b4069			-1	acetyl-CoA synthetase		491	510
TCAAAGCAGAATTTGAAAAA	6356.61	+	sodA	b3908			1	superoxide dismutase, Mn		338	357
TGTCAAGAAAACAATAAAAG	6175.54	-	rfaL	b3622			1	O-antigen ligase		350	369
AAGAAGCAAATTGTGAGAAG	6090.85	-	yqiI	b3048			1	conserved protein		921	940
ATTATAGAAATAGGCAAAAA	5825.41	+	yhhH	b3483			1	predicted protein		328	347
TTACTGGAGATTATTAAATG	5800.12	-	ydiJ	b1687			-1	predicted FAD-linked oxidoreductase		2	21
TGTCAGTAAAAATTGGCACA	5752.76	-	otsB	b1897			-1	trehalose-6-phosphate phosphatase, biosynthetic		139	158
GTACTGGAAAAAGTTGCACG	5747.8	-	astB	b1745			-1	succinylarginine dihydrolase		1073	1092
GTTATAGAAAACTATAAACT	5663.29	-	ynaI	b1330			-1	conserved inner membrane protein		824	843
GAGCTGGAGAACAATTAAAA	5586.02	-	ypjC	b2650			-1	NA		1132	1151
GATGAGCAAAACTGGTAAAA	5579.09	+	pykF	b1676			1	pyruvate kinase I		159	178
TAGGTTTAGGAAATTGCACG	5488.79	-	yddE	b1464			-1	conserved protein		616	635
TTTATTCAGATATTGAAATG	5466.2	+	wcaD	b2056			-1	predicted colanic acid polymerase		511	530
AGTCAATAAAACAATACAAG	5455.9	+	adiY	b4116			-1	DNA-binding transcriptional activator		721	740
TTAAAAGAGGAAATTAAACG	5375.77	+	atoC	b2220			1	fused response regulator of ato operon, in two-component system with AtoS: response regulator/sigma54 interaction protein		1228	1247
GCACTGCATGACATGTCACA	5298.78	-	glvC	b3683			-1	NA		173	192
GGAATGGATGAAATTAGAAA	5253.09	-	rfaS	b3629			-1	lipopolysaccharide core biosynthesis protein		503	522
TTGCAGCAGATAATTAAACA	5181.7	-	yfaD	b2244			1	conserved protein		635	654
ACACAAGAGAATGGTGAATG	5112.1	-	yjfZ	b4204			-1	predicted protein		20	39
TTTAAGCAAAATGCGAGATG	5032.3	+	yjbM	b4048			1	predicted protein		567	586
TTAAATCAGAACACTGAACA	4915.42	+	leuO	b0076			1	DNA-binding transcriptional activator		445	464
ATGGAGCAGATTGCTGAACA	4895.02	+	yeiA	b2147			1	predicted oxidoreductase		229	248
TATAAAGATCTAATGAAAAA	4841.64	+	nudF	b3034			-1	ADP-ribose pyrophosphatase		528	547
TATAAACAAAAAGCTAAACC	4804.34	-	intE	b1140			-1	e14 prophage; predicted integrase		785	804
GTTGAATAAGTTTCTACACG	4775.1	+	hscC	b0650			-1	Hsp70 family chaperone Hsc62, binds to RpoD and inhibits transcription		482	501
ATTAATGAAGACAATGCAAA	4773.07	+	murB	b3972			1	UDP-N-acetylenolpyruvoylglucosamine reductase, FAD-binding		877	896
AATATAGACATAAAGGAAAA	4734.61	-	fxsA	b4140			1	inner membrane protein		26	45
ACTTAGTAAAACTTGACAAG	4692.81	+	ydbA	b4492			1	NA		6164	6183
ATTAAGCAGGAAGAGAAACG	4534.6	-	sbmC	b2009			-1	DNA gyrase inhibitor		443	462
ACACTGGATGTATTGAAATA	4528.07	+	ugd	b2028			-1	UDP-glucose 6-dehydrogenase		878	897
TTTCAGTAAATTTGTGAAAG	4527.77	-	bglH	b3720			-1	carbohydrate-specific outer membrane porin, cryptic		1257	1276
AAAGTGGAAATAGGGTGAAG	4514.55	+	yqgD	b2941			-1	predicted inner membrane protein		129	148
AGAATGCAGAATTTGAGAAA	4466.23	-	yoeG	b4640			-1	NA		429	448
GGTAAAGATAAAGGTAAACG	4438.54	-	rplX	b3309			-1	50S ribosomal subunit protein L24		251	270
TCGATATAAAAATATTAAAA	4386.67	+	yehB	b2109			-1	predicted outer membrane protein		810	829
GTGCTGTAGATATCGACACA	4383.97	+	hsdR	b4350			-1	endonuclease R		965	984
TAGGTTGAAAATTCGTAAAG	4367.21	-	cmr	b0842			1	multidrug efflux system protein		70	89
TATGTGGAGATAGGGTAAGG	4333.43	-	yehH	b4499			1	NA		1905	1924
AGGGATCAAATTTAGGCACG	4279.08	+	dxs	b0420			-1	1-deoxyxylulose-5-phosphate synthase, thiamine-requiring, FAD-requiring		945	964
ATACATCAAAAAACTAAATG	4210.29	+	emrY	b2367			-1	predicted multidrug efflux system		496	515
ATTATTTAAGACAGGAAACG	4146.65	-	ybfC	b0704			1	predicted protein		125	144
AAAATGTATTTAGGTACATG	4048.21	+	ybeR	b0645			1	predicted protein		91	110
AATGTAAATAAAGTTACATA	3990.63	-	yfdI	b2352			1	CPS-53 (KpLE1) prophage; predicted inner membrane protein		358	377
GCGAATGATGTCGTTACATA	3987	-	clpX	b0438			1	ATPase and specificity subunit of ClpX-ClpP ATP-dependent serine protease		128	147
GCAGATCATAATGTTGCATA	3962.79	-	evgS	b2370			1	hybrid sensory histidine kinase in two-component regulatory system with EvgA		2997	3016
TATAAAGAGGATGCTGAAAG	3904.39	+	kefG	b3351			-1	component of potassium effux complex with KefB		339	358
TAGGTTGAAATCAAGAGAAA	3895.47	-	ybcV	b0558			-1	DLP12 prophage; predicted protein		156	175
TGTCAGGAAATTTATGAACG	3869.75	+	yeeR	b2001			1	CP4-44 prophage; predicted membrane protein		1099	1118
GATCAAGAGATTGAGAAACG	3857.54	-	aroK	b3390			-1	shikimate kinase I		398	417
TCAGAATAAAACAATTCACA	3775.91	+	ybcV	b0558			-1	DLP12 prophage; predicted protein		335	354
TATATGCATGATATTGTAAA	3770.93	-	yqeK	b2849			-1	predicted protein		371	390
GTAATGCAGGAAGTGAAACG	3732.72	-	murI	b3967			1	glutamate racemase		291	310
GAACAGCAAAACGGTGCAAA	3667.49	+	yhjK	b3529			-1	predicted diguanylate cyclase		1894	1913
GAGAAAGATATTGTTTAACG	3639.41	+	pqqL	b1494			-1	predicted peptidase		42	61
ATGCTGGATGTCGTGGCACA	3621.76	+	yafE	b0210			1	predicted S-adenosyl-L-methionine-dependent methyltransferase		85	104
TTGGTTTAAATATATTCATA	3512.89	+	rfaL	b3622			1	O-antigen ligase		881	900
GCAGTACAGGAAATTAAACA	3505.82	-	xylE	b4031			-1	D-xylose transporter		704	723
ACTATGTATATTGTGAAGCA	3484.48	+	mppA	b1329			1	murein tripeptide (L-ala-gamma-D-glutamyl-meso-DAP) transporter subunit		1591	1610
AATAATGAGAAAGCGGAATA	3451.37	-	agaC	b3139			1	N-acetylgalactosamine-specific enzyme IIC component of PTS		343	362
TGGAATTATATTGGTAAATA	3426.24	-	yjiC	b4325			-1	predicted protein		2	21
TTGGAAGATAAAGCGGAAAA	3408.82	-	glgA	b3429			-1	glycogen synthase		608	627
ACTGAATAAGATAAGGAACA	3402.5	-	ycbR	b0939			1	predicted periplasmic pilin chaperone		174	193
TATATATAAAAAGCCGCACA	3354.76	-	yacH	b0117			-1	predicted protein		1756	1775
CATATGCAAATTAAGAAAAG	3315.11	-	yhhT	b3474			1	predicted inner membrane protein		338	357
AGGGAGGATAATATTTAATA	3310.99	-	ygfO	b2882			1	predicted transporter		1322	1341
AAAAAGCAAAAATGGAGAAA	3301.95	-	caiD	b0036			-1	crotonobetainyl CoA hydratase		791	810
TTGCAGTATGTAATTAAACA	3267.55	-	yhgA	b3411			1	predicted transposase		635	654
ATGCAGTATAAAGATGAAAA	3265.44	+	efeB	b1019			1	conserved protein		1	20
GCGGTAGATAAAGCGAAAAA	3229.49	+	gpmM	b3612			1	phosphoglycero mutase III, cofactor-independent		304	323
GGTGTGTAGATCGGGAGATG	3189.4	-	ybeL	b0643			1	conserved protein		397	416
TATATATAGATAAGGCAACA	3188.14	+	hdeD	b3511			1	acid-resistance membrane protein		5	24
AGTGAAGAGAACTGTTCACG	3166.08	+	thiH	b3990			-1	thiamin biosynthesis ThiGH complex subunit		671	690
ATTATAGAAACTTAGAAATA	3162.99	+	elaD	b2269			1	predicted enzyme		1145	1164
GTTATGCAAGAATCTGGAAA	3101.41	-	trmA	b3965			-1	tRNA (uracil-5-)-methyltransferase		99	118
ATTCAGGAAGAATTGGCAAA	3088.57	+	ycbK	b0926			1	conserved protein		184	203
ATTGTAGAGATCGTAGAAAA	2998.53	+	prc	b1830			-1	carboxy-terminal protease for penicillin-binding protein 3		1699	1718
AAACATGAAATAGTGGCACA	2997.4	+	rpiB	b4090			1	ribose 5-phosphate isomerase B/allose 6-phosphate isomerase		46	65
GTGGAACAGATTAATTCAAA	2959.83	-	emrK	b2368			-1	EmrKY-TolC multidrug resistance efflux pump, membrane fusion protein component		1145	1164
AAGATTTAGATCGCTTCAAA	2940.68	-	fpr	b3924			-1	ferredoxin-NADP reductase		343	362
GCGATGGATATCAGTTAATG	2936.04	-	add	b1623			1	adenosine deaminase		20	39
GAAAAGTAGGTAATTTCATG	2932.41	-	idnD	b4267			-1	L-idonate 5-dehydrogenase, NAD-binding		865	884
ACAGAACAGAATGCTTCAAA	2926.43	+	pyrC	b1062			-1	dihydro-orotase		155	174
GTGATTGAGATATTGGCAAA	2911.66	+	yagN	b0280			-1	CP4-6 prophage; predicted protein		17	36
ATGGAACAAAAAAGTGGACG	2869.63	+	yehI	b2118			1	conserved protein		1450	1469
TTACAGCATAACGATTAATG	2860.58	-	yghG	b2971			-1	predicted protein		69	88
TTGCTGGAGAATATTGAATA	2844.54	-	rbsC	b3750			1	D-ribose transporter subunit		137	156
AAGCTGGAAAACAATGAAAA	2814.42	-	ypjC	b2650			-1	NA		971	990
ATGCAGCATATTGTTTCATG	2797.08	-	ygeV	b2869			-1	predicted DNA-binding transcriptional regulator		1100	1119
AATCTTTAAATATTTAAAAG	2782.17	+	yoaC	b1810			1	predicted protein		156	175
GTGGAAGATAACTGGGAAAA	2773.32	-	glyQ	b3560			-1	glycine tRNA synthetase, alpha subunit		545	564
ACACATCAAAACTATAAAAA	2753.68	-	rfaJ	b3626			-1	UDP-D-glucose:(galactosyl)lipopolysaccharide glucosyltransferase		257	276
GTACTGGAAAAAACTGCACG	2747.18	+	exuR	b3094			1	DNA-binding transcriptional repressor		522	541
TGTGAATAAAACGATGAATA	2734.52	-	yahE	b0319			1	predicted protein		699	718
TATGAACAAAATTATATACA	2724.9	-	ydjO	b1730			-1	predicted protein		359	378
GTGAAGCATATATAGTGACG	2664.88	+	yaiA	b0389			1	predicted protein		26	45
TCGATGGATATATATACACT	2614.4	-	fimB	b4312			1	tyrosine recombinase/inversion of on/off regulator of fimA		191	210
TTTAGAGAAAATATTGCACA	2596.27	+	pagP	b0622			1	palmitoyl transferase for Lipid A		100	119
GCAAATCAAAATATTGCATG	2576.95	-	yohJ	b2141			1	conserved inner membrane protein		246	265
ATTCAGGAAATTATTGGACG	2567.28	-	ascG	b2714			-1	DNA-binding transcriptional repressor		98	117
GTGGTACAGGACACGGCATG	2559.16	+	ygeX	b2871			1	2,3-diaminopropionate ammonia-lyase		556	575
ATTGATGAAAAATATAAAAA	2529.52	-	tar	b1886			-1	methyl-accepting chemotaxis protein II		1277	1296
TATCTACAGGAAGATTAAAA	2524.87	-	yeaQ	b1795			-1	conserved inner membrane protein		6	25
ATTGAAGATGACGCTAAACG	2524.53	-	copA	b0484			-1	copper transporter		1997	2016
TTTCAGCAGGTCATTAAACA	2508.56	+	yghD	b2968			-1	predicted secretion pathway M-type protein, membrane anchored		115	134
AGTGTTGATATTGCTAAAAG	2503.4	-	modE	b0761			-1	DNA-binding transcriptional dual regulator		240	259
GGACTGGAAAAAGCTGCATA	2498.06	-	fadE	b0221			-1	acyl coenzyme A dehydrogenase		2106	2125
TTTCAGGAAGTCATTAGAAG	2491.91	-	tdcA	b3118			-1	DNA-binding transcriptional activator		878	897
AGGCTGTAAATTATTGCAAG	2482.16	-	yjeH	b4141			-1	predicted transporter		156	175
GCACTGCAAAATGAGAAAAA	2474.32	-	narU	b1469			-1	nitrate/nitrite transporter		1367	1386
TTGATGGATGAATATGAAAA	2429.22	+	yhdJ	b3262			1	predicted methyltransferase		562	581
TGTCAGCAAAATACTGAACA	2386.9	+	abrB	b0715			-1	predicted regulator		55	74
AGAGAGCAGATCGCTTAACA	2381.73	-	dadA	b1189			1	D-amino acid dehydrogenase		1178	1197
TGTATTGAAGTCGGTAGAAA	2366.55	+	yfjK	b2627			-1	CP4-57 prophage; conserved protein		1363	1382
AGTAAACAGATCAATGGAAG	2355.92	+	ygeO	b2859			-1	NA		362	381
GGGCAGCAAAAAATTGAATA	2355.43	+	ebgC	b3077			1	cryptic beta-D-galactosidase, beta subunit		220	239
GCTAAGCGAATTACTAAAAA	2332.62	+	ydhM	b1649			1	predicted DNA-binding transcriptional regulator		90	109
AAACTACAAGAAGATGAAAG	2328.12	+	cysK	b2414			1	cysteine synthase A, O-acetylserine sulfhydrolase A subunit		847	866
GTACAGCAAAATGTTTAAAG	2327.86	-	ugpQ	b3449			-1	glycerophosphodiester phosphodiesterase, cytosolic		474	493
CTAGTGTAAATATCGGAAAA	2313.78	+	intA	b2622			1	CP4-57 prophage; integrase		584	603
GTGCTGGAAAACATTGCACG	2309.15	+	mdtC	b2076			1	multidrug efflux system, subunit C		1216	1235
GAAAAATAAGAAGGGGAAAG	2287.5	-	yhdL	b4550			-1	conserved protein		111	130
TCTCTTCAAAAAAATGCATG	2269.82	+	yddB	b1495			-1	predicted porin protein		2277	2296
TGAAAACATGTTGTGGCACA	2259.71	-	adhE	b1241			-1	fused acetaldehyde-CoA dehydrogenase/iron-dependent alcohol dehydrogenase/pyruvate-formate lyase deactivase		1314	1333
GAAATACATATAGTGAAAAT	2228.79	-	sbmA	b0377			1	predicted transporter		938	957
GAAAAGTATCTAGTTGAATA	2212.65	-	ygbM	b2739			1	conserved protein		522	541
ATTATAGATATTTCTACAGG	2185.39	+	yhaB	b3120			1	predicted protein		265	284
ACGCTGGAGAAAATGGAAAA	2180.59	-	wcaJ	b2047			-1	predicted UDP-glucose lipid carrier transferase		110	129
TTAGTGCAAACCATGACAAA	2158.85	+	pgaA	b1024			-1	predicted outer membrane protein		2247	2266
TAAAAGGATATATTGACAGA	2135.81	+	ycaK	b0901			1	conserved protein		293	312
GGAAAAGAAAAAATGAAATG	2135.36	-	rfbX	b2037			-1	predicted polisoprenol-linked O-antigen transporter		812	831
GCGGTGCAAAACGCTGAATG	2095.54	-	cysB	b1275			1	DNA-binding transcriptional dual regulator, O-acetyl-L-serine-binding		861	880
TTAATACAAACCATTGAATA	2071.46	-	ybfB	b0702			1	predicted inner membrane protein		285	304
GATAAGCAAATAGTTAAGAG	2070.58	-	ynbB	b1409			1	predicted CDP-diglyceride synthase		275	294
TCGGTGCAGATATCGTCAAA	2049.26	-	fbaB	b2097			-1	fructose-bisphosphate aldolase class I		343	362
TTTATGTATAACAAAAAAAA	2036.02	+	yqeJ	b2848			1	predicted protein		166	185
ATACAGTAAGAAACGGCAAG	2030.93	-	mhpB	b0348			1	2,3-dihydroxyphenylpropionate 1,2-dioxygenase		313	332
TGTGATTAGAAAATTGAACG	2018.32	+	pdxY	b1636			-1	pyridoxal kinase 2/pyridoxine kinase		732	751
GTGGATCATGACTATGAATA	2002.04	-	yjgJ	b4251			1	predicted transcriptional regulator		354	373
TATGTACAGATCGGAGCACG	1982.96	+	yrdA	b3279			1	conserved protein		151	170
TATGTGGAAAGCGTGGAATA	1980.28	+	ynjE	b1757			1	predicted thiosulfate sulfur transferase		1104	1123
TAAGTGTAAAATTCTACAGA	1955.03	+	yjbI	b4038			1	NA		232	251
TCCATAGAAATAATGAAACA	1939.33	+	yodA	b1973			1	conserved metal-binding protein		350	369
TGTAAGTACATATATAAAAG	1932.72	+	rfaZ	b3624			-1	lipopolysaccharide core biosynthesis protein		646	665
GGTAAAGAGATTGATGAAAG	1926.65	-	yehB	b2109			-1	predicted outer membrane protein		23	42
ATGGAAGATAACGCTTCACG	1910.5	-	glnK	b0450			1	nitrogen assimilation regulatory protein for GlnL, GlnE, and AmtB		49	68
TTTATGGAGTATATTGAAAA	1901.28	+	yccE	b1001			1	predicted protein		418	437
AATATGCAAAATGGTGCTAA	1900.91	+	yraJ	b3144			1	predicted outer membrane protein		622	641
AATAAACATATCATTAAGAA	1886.85	+	tus	b1610			1	inhibitor of replication at Ter, DNA-binding protein		520	539
GCAAAGTATGACGGTAAAAG	1885.83	-	eutR	b2437			-1	predicted DNA-binding transcriptional regulator		117	136
TCTCAGGATGAATTTGAAAA	1881.89	+	spr	b2175			1	predicted peptidase, outer membrane lipoprotein		157	176
TAAGAGGAGATCCCGACATA	1861.92	-	yghZ	b3001			1	aldo-keto reductase		490	509
TCAGATGAAAACAATAAACA	1852.58	+	yicS	b4555			1	predicted protein		184	203
TATCATCAAAATATTGCATG	1843.15	-	yjgL	b4253			1	predicted protein		1170	1189
GCAAATCAAGTCGTTGAAAG	1842.77	+	yagJ	b0276			1	CP4-6 prophage; predicted protein		111	130
ATTGAACAAATTGAGTGAAG	1839.65	-	quuQ	b1559			-1	Qin prophage; predicted antitermination protein Q		498	517
ACAAATCAAAACGGTAGATG	1828.1	-	dipZ	b4136			-1	fused thiol:disulfide interchange protein: activator of DsbC/conserved protein		327	346
ATGATTCATGACGAGTCACG	1815.76	-	ydhX	b1671			-1	predicted 4Fe-4S ferridoxin-type protein		536	555
TATCAGGATGAATATAAAAA	1796.68	-	yciO	b1267			1	conserved protein		12	31
TTTAACGAAATTACTAAAAA	1792.19	+	topA	b1274			1	DNA topoisomerase I, omega subunit		415	434
GCGCTGCAAATCTGGGAATA	1789.66	-	ybgH	b0709			-1	predicted transporter		1418	1437
ATTATAGAAATTAATAAGAA	1780.86	+	ybbC	b0498			1	predicted protein		313	332
TAGAAGCAAGCTAGTAAATG	1774.53	+	yphG	b2549			-1	conserved protein		1022	1041
TCTCTTTATATTGCTGCAAG	1753.57	-	barA	b2786			1	hybrid sensory histidine kinase, in two-component regulatory system with UvrY		510	529
ACGAAACAGAAATAGAGAAA	1742.6	-	gspO	b3335			1	bifunctional prepilin leader peptidase/ methylase		241	260
GTGGATGAAGTCATTAAAAA	1737.32	+	mdoC	b1047			-1	membrane protein required for modification of periplasmic glucan		991	1010
ATGAAACAGGAAGTGGAAAA	1729.37	+	yjaZ	b3989			1	heat shock protein		1	20
AGAAAATAAAAATATAAACA	1711.6	-	hdhA	b1619			-1	7-alpha-hydroxysteroid dehydrogenase, NAD-dependent		303	322
ATGGTATAGGTCGATTCACG	1709.23	-	ynfE	b1587			1	oxidoreductase subunit		1231	1250
GATATGGAAATTTTGACCTA	1668.34	-	yhhW	b3439			-1	predicted protein		497	516
ATAAAAGATGTAGCGAAACG	1657.39	+	purR	b1658			1	DNA-binding transcriptional repressor, hypoxanthine-binding		10	29
TTGATACATATACAGAAATA	1639.57	+	yhhZ	b3442			1	conserved protein		710	729
TTGAATGAAGAAATTGAACA	1566.79	-	ulaG	b4192			-1	predicted L-ascorbate 6-phosphate lactonase		977	996
TATGATGAAAAAGCGTCATG	1559.08	+	fabG	b1093			1	3-oxoacyl-[acyl-carrier-protein] reductase		372	391
AATGAAGAAGATGGTGCACG	1558.15	+	waaA	b3633			1	3-deoxy-D-manno-octulosonic-acid transferase (KDO transferase)		550	569
GGTCAGTAAATCGATAAAAA	1545.16	-	tnaA	b3708			1	tryptophanase/L-cysteine desulfhydrase, PLP-dependent		137	156
GCAGATCATAATTGTAAATA	1522.85	-	ycbB	b0925			1	predicted carboxypeptidase		1776	1795
TTTGGAGATAATGGTACACA	1520.79	+	yebQ	b1828			1	predicted transporter		1267	1286
GTTAAGGAGAAATACACACG	1512.89	-	ydfU	b1560			-1	Qin prophage; predicted protein		245	264
ATTCAGCAGGAAGGTAAAAA	1486.35	-	glgP	b3428			-1	glycogen phosphorylase		1844	1863
AATATATATTTTGGGGCATA	1485.97	-	pbl	b2854			1	NA		433	452
GATATAGATACCGCTTAACA	1456.17	+	yciB	b1254			-1	predicted inner membrane protein		34	53
TGGGTTGATAATGTGAAAAG	1405.32	-	rfbB	b2041			-1	dTDP-glucose 4,6 dehydratase, NAD(P)-binding		50	69
TCTCTTTAAGTAATTTCAAA	1399.25	+	yiaY	b3589			-1	predicted Fe-containing alcohol dehydrogenase		894	913
TTGCAGCAGAAAGTGGAAAA	1399.15	+	secF	b0409			1	SecYEG protein translocase auxillary subunit		919	938
TTAATGCAGGTTGCGTAATA	1398.81	+	ybhD	b0768			-1	predicted DNA-binding transcriptional regulator		852	871
AATAAGGAAAACTACTAAAA	1396.62	+	secG	b3175			-1	preprotein translocase membrane subunit		301	320
GGTGAGCTTATAGTTACACA	1392.16	+	ykgH	b0310			-1	predicted inner membrane protein		131	150
ATACAACAAGATGAGTAACA	1381.34	+	mreD	b3249			-1	cell wall structural complex MreBCD transmembrane component MreD		355	374
GAAGTGGATGATGCGAAATA	1363.43	-	ansB	b2957			-1	periplasmic L-asparaginase II		116	135
GCGCTGCAAAAAGTGAAACG	1356.6	-	truB	b3166			-1	tRNA pseudouridine synthase		845	864
GTGGTGGATGAAGATAAACA	1345.24	-	nusA	b3169			-1	transcription termination/antitermination L factor		581	600
TTTATATAGATTATGAAACC	1341.55	-	yadC	b0135			-1	predicted fimbrial-like adhesin protein		154	173
TATAAAGATAACGGCACACG	1337.48	-	ybjP	b0865			-1	predicted lipoprotein		422	441
ATGGTGTAAAACGTTGGATG	1328.55	-	paaB	b1389			1	predicted multicomponent oxygenase/reductase subunit for phenylacetic acid degradation		244	263
GCGGAACATGACAAGTAACA	1322.17	+	mscS	b2924			-1	mechanosensitive channel		478	497
GTTGATGAAGTAAGGAGACA	1313.63	-	groL	b4143			1	Cpn60 chaperonin GroEL, large subunit of GroESL		599	618
AGACAAGAAGTCATTTAATA	1308.65	+	rfaY	b3625			-1	lipopolysaccharide core biosynthesis protein		610	629
AATATACACAAATGTAGAAG	1291.79	+	ybbD	b0500			1	NA		213	232
TTTGTGGAAATACTGAAAAA	1289.04	+	helD	b0962			1	DNA helicase IV		2005	2024
ATAGTTGATGACGGTAAAAA	1269.91	+	mglC	b2148			-1	methyl-galactoside transporter subunit		109	128
ACTATGCACAATTTTTAAAA	1264.32	-	ytfA	b4205			1	NA		65	84
GATGAAGAAGTCGCTGAACA	1260.55	-	ycaO	b0905			-1	conserved protein		815	834
GTTCTTTAGATAAATTAAAA	1259.89	-	ycbW	b0946			1	predicted protein		198	217
GATATAGAGATTTAAGCAAG	1247.05	+	yfdI	b2352			1	CPS-53 (KpLE1) prophage; predicted inner membrane protein		1202	1221
TATGAGTATGTCCTGAAAAG	1243.61	-	ypjA	b2647			-1	adhesin-like autotransporter		1073	1092
GATATGAATAAATTGAAATA	1237.84	-	yafQ	b0225			-1	predicted toxin of the YafQ-DinJ toxin-antitoxin system		188	207
GATAAGCAAACCATTAAACA	1236.83	-	ymjC	b4525			-1	NA		53	72
GCACAAGAAAATGGTGAAAG	1233.69	+	yceG	b1097			1	predicted aminodeoxychorismate lyase		543	562
TCTAAATAAATTAATATATG	1231.56	+	yjcF	b4066			-1	conserved protein		481	500
ACAAATCAAAAAGCGGGACA	1229.8	-	mdtL	b3710			1	multidrug efflux system protein		2	21
TTTATACAGATTAGCGAACA	1221	+	aslA	b3801			-1	acrylsulfatase-like enzyme		643	662
AGGATGGAAAACTGGGGACG	1205.09	-	yhgE	b3402			-1	predicted inner membrane protein		67	86
GATATATAGAACAAGAACAA	1191.58	-	gfcB	b0986			-1	predicted outer membrane lipoprotein		427	446
GCGAAAGAAGTCGATGAACA	1175.96	+	yeaH	b1784			1	conserved protein		892	911
AGACAGCAAATTATTTAATA	1172.45	-	yedN	b4495			-1	NA		931	950
ACTATGTAGGAAATTCAAAA	1167.08	-	ybbC	b0498			1	predicted protein		344	363
TATATCGAAAAATCGACAAA	1161.5	+	coaA	b3974			-1	pantothenate kinase		269	288
GATATACATATCGCGAAAAC	1159.62	+	yeeE	b2013			-1	predicted inner membrane protein		955	974
GTTAGGCAAAAAGCTGCATA	1138.59	+	argH	b3960			1	argininosuccinate lyase		294	313
AGAGTTCATGACGTGGCACG	1117.94	-	dkgB	b0207			1	2,5-diketo-D-gluconate reductase B		159	178
TCTGAACAAAATGTTTGACG	1108.76	-	mltD	b0211			-1	predicted membrane-bound lytic murein transglycosylase D		804	823
TTTACGGATATTAATACAAA	1098.17	+	yddA	b1496			-1	fused predicted multidrug transporter subunits of ABC superfamily: membrane component/ATP-binding component		1415	1434
TCTATTTATAAATGTGTACA	1095.43	-	yibW	b4651			1	NA		73	92
GCTATTGAAGATATTTCATA	1082.17	+	yqiI	b3048			1	conserved protein		873	892
GAACTTGATAAATGGAAAAG	1077	-	yafU	b0218			-1	NA		53	72
ATGCATGAAATTTCGGAACA	1073.06	+	ykgA	b0300			-1	NA		511	530
GCACAGCATAATGTTTAATA	1069.9	+	xerD	b2894			-1	site-specific tyrosine recombinase		201	220
GAAAAGCATGTTGCGTAACA	1052.8	-	edd	b1851			-1	6-phosphogluconate dehydratase		1614	1633
AGTATGGAAAGAATTAAAAG	1050.58	-	torY	b1873			-1	TMAO reductase III (TorYZ), cytochrome c-type subunit		735	754
GCGAAAGAGAAAGATGAATG	1050.44	+	slt	b4392			1	lytic murein transglycosylase, soluble		1024	1043
GTACAGTAGGAAAAGGAACA	1044.48	+	phoR	b0400			1	sensory histidine kinase in two-component regulatory system with PhoB		1226	1245
TCTGTTTATGTCAATTCATG	1043.06	+	amiA	b2435			1	N-acetylmuramoyl-l-alanine amidase I		381	400
GAAAAGCATATTAATTGAAA	1034.11	-	rspB	b1580			-1	predicted oxidoreductase, Zn-dependent and NAD(P)-binding		999	1018
GAGTTGTATATCAAGGCACA	1030.45	-	ygiS	b3020			-1	predicted transporter subunit: periplasmic-binding component of ABC superfamily		5	24
TGTGTGCAACTTACTTAATA	1028.86	-	ymgI	b4593			-1	hypothetical protein		13	32
TGAATAGATATAGCCTAACA	1027.12	+	ydjE	b1769			-1	predicted transporter		328	347
TCTCAATAAATTGCTGAATG	1025.94	-	yjjU	b4377			1	predicted esterase		744	763
ATTAAGCAACAAGCTGCACA	1020.92	-	hemX	b3803			-1	predicted uroporphyrinogen III methylase		884	903
CAAATACAAAATGTGTAACA	1012.47	-	yicG	b3646			1	conserved inner membrane protein		5	24
ATAATACCTAACGTTAAATA	1011.9	-	yedZ	b1972			1	conserved inner membrane protein		349	368
AGTATGCATAAAGGTTCAGA	1010.96	-	fiu	b0805			-1	predicted iron outer membrane transporter		209	228
AATAAGGAGCTCAATGAATG	992.701	+	dcuC	b0621			-1	anaerobic C4-dicarboxylate transport		1360	1379
ACGCTGGAAGTCACGGAATA	987.126	+	ade	b3665			1	cryptic adenine deaminase		1747	1766
TCTATGTATAAAAAGAAATC	985.455	+	yjbS	b4621			-1	hypothetical protein		95	114
TGTAAGCAAATCGGGAAAAT	964.591	+	gspL	b3333			1	general secretory pathway component, cryptic		705	724
ATGGTATAGGTTGATTAAAA	959.343	-	aidB	b4187			1	isovaleryl CoA dehydrogenase		24	43
ATTGTACATAAAGTGTACAG	959.27	+	yhbE	b3184			-1	conserved inner membrane protein		368	387
AAAGAACATATGAGTACACG	958.554	-	waaU	b3623			-1	lipopolysaccharide core biosynthesis		563	582
ACTGAGGAGAACAGGATAAA	954.726	-	yjbI	b4038			1	NA		1330	1349
CCTATGTATATCGATGGACA	952.869	+	aldA	b1415			1	aldehyde dehydrogenase A, NAD-linked		22	41
GCACTGGAGAATGTTTCACG	952.345	+	kefB	b3350			-1	potassium:proton antiporter		239	258
ATAAATTATAAATATTAATA	945.962	+	rfaZ	b3624			-1	lipopolysaccharide core biosynthesis protein		132	151
TTTGATGATATTGCGGAAAA	942.984	+	smtA	b0921			1	predicted S-adenosyl-L-methionine-dependent methyltransferase		16	35
GAGCAGTATGTTGGTAAAAA	942.411	-	ybhK	b0780			-1	predicted transferase with NAD(P)-binding Rossmann-fold domain		161	180
TAACAGTAAAATTGGTCACG	936.538	+	yjfM	b4185			1	conserved protein		27	46
ATTGTGCATATCGAGACGCA	932.984	-	yhaM	b4470			-1	conserved protein		839	858
AAGTAAGAGAACAATGAACA	912.099	+	ygcW	b2774			-1	predicted deoxygluconate dehydrogenase		314	333
TGTGTATATATCAAGGCCAA	893.112	+	pitB	b2987			-1	phosphate transporter		1465	1484
GATGATGAAAATACGGCAAA	885.668	-	yncD	b1451			-1	predicted iron outer membrane transporter		212	231
GCAAAGCAGGACAATTAACG	877.41	-	hyfE	b2485			1	hydrogenase 4, membrane subunit		308	327
AAATTACATATCTGTGAAAA	872.364	-	rfc	b2035			-1	O-antigen polymerase		141	160
GGTGAATATGTCGATGCATA	871.738	+	yhhY	b3441			1	predicted acetyltransferase		448	467
ACTATACAGAACGTGGCGCA	866.581	+	bamD	b2595			1	predicted lipoprotein		551	570
ATAAAGAATATCATTGAAAA	859.846	-	ydcD	b1457			1	predicted protein		272	291
ATTCTTTAAAACAATTAAAG	856.437	-	yfeR	b2409			-1	predicted DNA-binding transcriptional regulator		901	920
TGTGAGCAAAGTTAGACACG	850.067	+	fadD	b1805			-1	acyl-CoA synthetase (long-chain-fatty-acid--CoA ligase)		1287	1306
AATCAATAGGAATGGAAACA	837.436	-	kgtP	b2587			-1	alpha-ketoglutarate transporter		91	110
ATTGAGCATATCAAAGCACA	835.382	+	yjgK	b4252			1	conserved protein		61	80
TCTATGGATTTTTTTAGACA	834.78	-	arpB	b4494			1	NA		416	435
AAAAATGAAATTTATTAAAA	826.174	+	yigG	b3818			-1	predicted inner membrane protein		295	314
GAAATGGATATTTCTTGACG	820.631	-	yddA	b1496			-1	fused predicted multidrug transporter subunits of ABC superfamily: membrane component/ATP-binding component		153	172
AGTGATGAAATATTTTCATA	819.047	-	pdxH	b1638			-1	pyridoxine 5'-phosphate oxidase		264	283
GAGGTACATATCAGTAAAGG	818.121	-	yifB	b3765			-1	predicted bifunctional enzyme and transcriptional regulator		1439	1458
TTTCATCATAACGGGTCACG	815.877	-	dfp	b3639			1	fused 4'-phosphopantothenoylcysteine decarboxylase/phosphopantothenoylcysteine synthetase, FMN-binding		1188	1207
TATGGGGATATTGATTAAAA	806.204	+	hsrA	b3754			-1	predicted multidrug or homocysteine efflux system		907	926
TTTAAAGATAAAGTTAAAGG	799.82	-	hdeA	b3510			-1	stress response protein acid-resistance protein		32	51
TATCTGTATAAAATTCAACA	791.652	+	yadC	b0135			-1	predicted fimbrial-like adhesin protein		642	661
TATAACGAAAAAGCGGAACA	789.832	-	glpT	b2240			-1	sn-glycerol-3-phosphate transporter		650	669
TATGTATAAAGAAGTGAATA	788.792	-	fumA	b1612			-1	fumarate hydratase (fumarase A), aerobic Class I		1170	1189
GGGCTGCAAAATGCTGAACA	782.165	-	yfbB	b2263			-1	predicted peptidase		401	420
TTGCTTGATGAAGTGGAACA	777.969	+	yacL	b0119			1	conserved protein		112	131
GTTATGGACAATATTGAACG	774.983	+	fucK	b2803			1	L-fuculokinase		358	377
ACTGTGCAGGTCTTGTCTAA	766.771	-	ydiH	b1685			-1	predicted protein		203	222
TCAGATGAAGAAGGGGCAAA	765.94	-	yohF	b2137			-1	predicted oxidoreductase with NAD(P)-binding Rossmann-fold domain		641	660
ATTAAGAAAAATTATAAAAA	760.552	+	yfdC	b2347			1	predicted inner membrane protein		904	923
TATGAACAGATCAAGGAGTA	756.907	-	ycaN	b0900			-1	predicted DNA-binding transcriptional regulator		170	189
GCATTACAGATAGGGTCAAG	749.502	+	ydjL	b1776			-1	predicted oxidoreductase, Zn-dependent and NAD(P)-binding		593	612
GAGTTGCAAATCAATGCATA	745.464	-	yeeA	b2008			-1	conserved inner membrane protein		305	324
TTTACGTAAATCTTGTAATA	742.812	-	yicS	b4555			1	predicted protein		110	129
TTTCAATAAGATGAGGAATA	741.913	-	yfdH	b2351			1	CPS-53 (KpLE1) prophage; bactoprenol glucosyl transferase		303	322
ACTAACCAAAACTTTGAATG	739.361	+	zapA	b2910			1	protein that localizes to the cytokinetic ring		310	329
AAGATAGATAACGGTAAATT	738.606	-	fadK	b1701			1	short chain acyl-CoA synthetase, anaerobic		260	279
GCGGTACAGGATGTGAAAAA	730.796	-	cpsB	b2049			-1	mannose-1-phosphate guanyltransferase		389	408
GCGCTGGATATTATTTCATA	728.727	-	yjjQ	b4365			1	predicted DNA-binding transcriptional regulator		97	116
ACTTTATAGATCAGGAAAAA	726.118	-	yhjV	b3539			1	predicted transporter		1156	1175
TCTAAAGAAAAGTTTGAACG	721.642	+	tufB	b3980			1	protein chain elongation factor EF-Tu (duplicate of tufA)		4	23
CTTAAGCAGATTGAGGCAAA	721.531	+	yqhG	b3013			1	conserved protein		883	902
GCGCAGGATATCGTGGCACG	713.744	+	cdaR	b0162			1	DNA-binding transcriptional activator		31	50
GTTGTACACATTTATAAATA	712.109	+	yibW	b4651			1	NA		71	90
TAAGAGCAAAGAGAGAAACA	711.799	-	yqjC	b3097			1	conserved protein		24	43
ATTGTATAGTATATGTAATA	707.911	-	yccE	b1001			1	predicted protein		309	328
GTTCAGCAAAATTCGTCATG	705.664	+	paaG	b1394			1	acyl-CoA hydratase		383	402
GCGGTAGAAGAAAATAAAAA	705.025	+	yaiL	b0354			1	nucleoprotein/polynucleotide-associated enzyme		121	140
TTTCATCAAAATTATAGAAA	704.079	+	yieK	b3718			-1	predicted 6-phosphogluconolactonase		522	541
TGGGTGCAGGTTTTTGAAAA	690.817	-	galT	b0758			-1	galactose-1-phosphate uridylyltransferase		590	609
TTTGTATAAATAAAGATAAG	689.042	-	ybbD	b0500			1	NA		83	102
GCTAAAGCAAAAGCTACACA	688.441	-	yfbK	b2270			-1	conserved protein		1442	1461
TATAAACATAATCCGAAAAA	683.061	+	rfc	b2035			-1	O-antigen polymerase		234	253
TATGAACAAATTATGGCAGA	681.344	-	ybdO	b0603			-1	predicted DNA-binding transcriptional regulator		317	336
AGAATGGGTATAGCGACAAG	678.073	+	sgcX	b4305			-1	KpLE2 phage-like element; predicted endoglucanase with Zn-dependent exopeptidase domain		133	152
ACTACGTAAGTCATTAAAAG	663.532	-	cadC	b4133			-1	DNA-binding transcriptional activator		1299	1318
TCAATAGAGGAAAGGACTAA	660.944	+	yqeK	b2849			-1	predicted protein		128	147
ACTGTGCAGATAATGACCAA	647.152	+	ydiH	b1685			-1	predicted protein		235	254
GAACAACAGATCGCTGAATG	639.215	+	ycfT	b1115			-1	predicted inner membrane protein		43	62
TTTAAAGATTTAGGTGAAAA	638.446	-	rlmN	b2517			-1	predicted enzyme		1043	1062
GAGGTTCATGTTGATGAAAG	638.083	+	nadA	b0750			1	quinolinate synthase, subunit A		958	977
AATGTAGAGATCAATGCAGG	636.725	+	yniB	b1726			-1	predicted inner membrane protein		452	471
AAGAATCATAGCTATGCACA	634.871	-	trkG	b1363			1	Rac prophage; potassium transporter subunit		1379	1398
GAACTGGATGACGCGGCAAA	631.249	-	holA	b0640			-1	DNA polymerase III, delta subunit		533	552
GCCGTACAAAAAGTGACATG	627.754	-	potI	b0857			1	putrescine transporter subunit: membrane component of ABC superfamily		439	458
TTTGAGCAATTCATTGAAAG	620.162	+	pheA	b2599			1	fused chorismate mutase P/prephenate dehydratase		382	401
AAAATTAATATCGGTACATA	615.814	+	yqeI	b2847			1	predicted transcriptional regulator		48	67
TCAAAAAATAACACTAAATA	614.444	-	htrL	b3618			-1	predicted protein		177	196
GATATGCCAAAAATTTAATA	609.034	-	yagL	b0278			-1	CP4-6 prophage; DNA-binding protein		477	496
GATAAGCGAATTGTTAAAAA	596.988	-	yoeB	b4539			-1	toxin of the YoeB-YefM toxin-antitoxin system		179	198
TGGATGCCTATTACTACAAA	588.551	+	ybdO	b0603			-1	predicted DNA-binding transcriptional regulator		358	377
TATCTGCATTTTGTGGAATA	587.575	+	yiaT	b3584			-1	predicted protein		295	314
TATATGCGTATCAGGTAAAA	582.314	-	queC	b0444			-1	predicted aluminum resistance protein		352	371
TCGGAGGACAAAACTTAAAA	581.943	-	kptA	b4331			1	2'-phosphotransferase		44	63
TAGAAGCATAATCCTTAAAA	581.864	-	yfjI	b2625			1	CP4-57 prophage; predicted protein		1005	1024
ATAATAGAGACCAATAAAAA	577.828	-	ypdI	b2376			1	predicted lipoprotein involved in colanic acid biosynthesis		31	50
TATATGGATGGTGGTGCATA	573.917	+	lldD	b3605			1	L-lactate dehydrogenase, FMN-linked		70	89
TCAAAGCTAATAATGTCAAA	569.244	-	yehC	b2110			-1	predicted periplasmic pilin chaperone		130	149
TTTATAGAGAACTTTAACAG	564.675	+	yagM	b0279			-1	CP4-6 prophage; predicted protein		557	576
TATATTCATGAATGGTGAAA	555.291	-	ansA	b1767			1	cytoplasmic L-asparaginase I		144	163
GAAAATCATGATGGGGAAAA	553.145	+	ychO	b1220			1	predicted invasin		151	170
TGACAGCAAAATACGAAATG	552.833	-	fimF	b4318			1	minor component of type 1 fimbriae		209	228
ATGATTGAAGATAATAAAAA	550.585	+	ylbH	b0499			1	NA		556	575
ACGATAGCTATTAGTAAAAA	549.43	+	ykfM	b4586			-1	hypothetical protein, no homologs		164	183
TCTAAAGAAATAACGGCAGA	549.273	+	ymfS	b1155			1	e14 prophage; predicted protein		70	89
GAAAAGCATGATGCTGAAAA	548.578	+	flgC	b1074			1	flagellar component of cell-proximal portion of basal-body rod		366	385
TATCATCATGAAATGTAATA	545.704	+	ygeN	b2858			-1	NA		219	238
AAACATGAAAACTGGAAATA	545.61	-	sufD	b1681			-1	component of SufBCD complex		1121	1140
GCTATATAAATATATTTATA	541.345	-	yojO	b4604			1	hypothetical protein		94	113
ATTAAAGAAATCGTTACCCA	539.45	+	pyrD	b0945			1	dihydro-orotate oxidase, FMN-linked		985	1004
AATCTGGAAATCCTTGAACG	529.451	-	yhhX	b3440			-1	predicted oxidoreductase with NAD(P)-binding Rossmann-fold domain		47	66
ACAGATGATATTTCTGCAAA	525.785	-	ypdC	b2382			1	predicted DNA-binding protein		723	742
GCGCAACATAATGAGAAACG	521.678	-	efeU	b4490			1	NA		11	30
GCTACGGAAGTTAGGGCATA	518.794	-	glgC	b3430			-1	glucose-1-phosphate adenylyltransferase		15	34
TTGGAGGAAAATATCTAACA	510.984	+	ygeF	b2850			1	NA		149	168
TCCAATGATAACATTACACA	508.059	+	mqsR	b3022			-1	predicted cyanide hydratase		154	173
TTGCTGGAAGACGCTAAACG	507.644	-	ymfJ	b1144			-1	e14 prophage; predicted protein		254	273
AATATAGATAAAATGTCGCA	507.582	+	idnK	b4268			1	D-gluconate kinase, thermosensitive		124	143
TTTAATCAAAACCTTGAATA	507.39	-	yahL	b0326			1	predicted protein		125	144
TTTATGAAAAACGCGGCAAG	504.264	-	yehS	b2124			-1	conserved protein		259	278
GGTGAGGACAAAAATGCATG	497.386	+	yeiG	b2154			1	predicted esterase		565	584
ACTGTACGAAAAACGACACA	494.18	+	leuE	b1798			-1	neutral amino-acid efflux system		219	238
AATGATCAGGATGTGGAAAA	490.607	+	atpB	b3738			-1	F0 sector of membrane-bound ATP synthase, subunit a		70	89
TATGAGAAAAAAACGGCAAG	483.625	+	yegP	b2080			1	predicted protein		166	185
GGTATGCAAAAAAACTCATA	481.843	+	appY	b0564			1	DLP12 prophage; DNA-binding transcriptional activator		569	588
TTTAAGGATGACTTTACAGG	474.621	+	glvG	b4556			-1	NA		645	664
ATTGAACAATATGCTACAAG	469.674	+	ygcG	b2778			1	predicted protein		214	233
AAAAAGCATGTACCTAAATA	468.808	-	ybeR	b0645			1	predicted protein		97	116
TTAGCGCAAAAAATTAAACA	461.94	-	yjeS	b4166			-1	predicted Fe-S electron transport protein		1094	1113
GCAAAGGAGATACCTAAATA	458.108	-	ygfU	b2888			1	predicted transporter		550	569
ACTGTACAGAAAGTTGCTCA	454.719	-	yeaM	b1790			-1	predicted DNA-binding transcriptional regulator		134	153
AATTAACAAATTGATTCAAA	447.765	+	abgA	b1338			-1	predicted peptidase, aminobenzoyl-glutamate utilization protein		1284	1303
TTTGTACAACTCGCGTCAAA	445.357	+	guaC	b0104			1	GMP reductase		554	573
TATGTTGGGATCGTTAAACA	441.318	+	ydgJ	b1624			-1	predicted oxidoreductase		847	866
GCGGATGATGTCAGGACACG	435.177	-	fucU	b2804			1	L-fucose mutarotase		293	312
ATTTTACATGATTATACATA	428.22	+	yfjW	b2642			1	CP4-57 prophage; predicted inner membrane protein		1054	1073
TATGTTGATGACTGGTAATG	426.956	-	yggM	b2956			-1	conserved protein		954	973
GTGAAAAATATCACTACACA	423.348	+	nfo	b2159			1	endonuclease IV with intrinsic 3'-5' exonuclease activity		167	186
ACTATAGTTGTATGGAAATA	415.756	-	gspC	b3324			1	general secretory pathway component, cryptic		109	128
TATCTATAAATAATGAGAAT	414.381	-	ycjZ	b1328			1	predicted DNA-binding transcriptional regulator		855	874
TCTGTACGTATCTGTGCATG	411.131	-	isrC	b4435			1	Novel sRNA, function unknown, CP4-44; putative prophage remnant		68	87
GTTATTGATGTTTCGGAAAA	410.512	+	def	b3287			1	peptide deformylase		178	197
TATGGACAGAAAGTGAAAAG	409.643	+	ydhR	b1667			1	predicted protein		119	138
GCTATGGATAAATGCAAAAA	409.008	+	yqeG	b2845			1	predicted transporter		676	695
GTTGTACATGAAAGGACTCA	408.786	+	chpA	b2782			-1	toxin of the ChpA-ChpR toxin-antitoxin system, endoribonuclease		217	236
TATAAAGAAAGCGATGAAAA	405.54	-	yajO	b0419			-1	2-carboxybenzaldehyde reductase, function unknown		239	258
TATGATCAGGAATGTTAATG	403.629	+	rpsM	b3298			-1	30S ribosomal subunit protein S13		321	340
ACTATCGATAATTATAAATA	395.217	+	sfmH	b0533			1	predicted fimbrial-like adhesin protein		247	266
ACTGAGGATAAGACTGAACG	394.393	+	yfjG	b2619			-1	conserved protein		351	370
AGAATGCAGAAAACGTGAAG	390.643	-	nlpA	b3661			-1	cytoplasmic membrane lipoprotein-28		85	104
GTTGAGCAAAACGTTCAATA	389.867	-	srlA	b2702			1	glucitol/sorbitol-specific enzyme IIC component of PTS		156	175
AATGTTGAAATCTATACCAA	388.987	-	grxC	b3610			-1	glutaredoxin 3		227	246
CATAAGTAAATATTGAAATG	388.363	-	yrhA	b3443			1	NA		363	382
ATGGTTCAGGAAGTGGAAAA	386.831	+	frlB	b3371			1	fructoselysine-6-P-deglycase		49	68
AATAAAGCAAATATTACACA	385.013	+	csgB	b1041			1	curlin nucleator protein, minor subunit in curli complex		364	383
TGTGAGGACATTGAGTAACA	382.237	+	ygcL	b2760			-1	predicted protein		937	956
ATGATATAGAGAGTGAAATA	378.778	-	ymgF	b4520			1	predicted protein		25	44
GGAGTTGATATCAGTGGAAA	377.948	-	fixA	b0041			1	predicted electron transfer flavoprotein subunit, ETFP adenine nucleotide-binding domain		539	558
GAAATCGAAAATGTGACAAA	374.797	+	fdhD	b3895			1	formate dehydrogenase formation protein		22	41
GAAAAACATGATGATGAACG	372.03	+	fdoI	b3892			-1	formate dehydrogenase-O, cytochrome b556 subunit		418	437
GAACAGCAGGAAGGGGAAAA	367.567	+	rhaS	b3905			1	DNA-binding transcriptional activator, L-rhamnose-binding		394	413
TAGTTACAGATCGTGTAATG	366.744	+	trkG	b1363			1	Rac prophage; potassium transporter subunit		1169	1188
GATCTGCTTAACATGGAACA	365.841	+	rcsF	b0196			-1	predicted outer membrane protein, signal		341	360
ATTATTGATAACCGTACAAA	364.411	+	gadX	b3516			-1	DNA-binding transcriptional dual regulator		367	386
ATGATGTAGAACGTGCAACG	363.768	+	clpS	b0881			1	regulatory protein for ClpA substrate specificity		158	177
TCTATGGCGAACAAGGCAAA	359.229	+	acpT	b3475			1	holo-(acyl carrier protein) synthase 2		155	174
TTTCAGCAGATCCATACACA	352.313	+	alsE	b4085			-1	allulose-6-phosphate 3-epimerase		655	674
AGAATGCAAAATGCTACTAA	351.997	-	yagN	b0280			-1	CP4-6 prophage; predicted protein		221	240
TCTGTTGATGAATTGTCACG	345.59	+	yiaM	b3577			1	predicted transporter		106	125
TGTGTGCAGAACAGTGAAGG	343.966	+	pncA	b1768			1	nicotinamidase/pyrazinamidase		259	278
GAGCTGGAGGAAACGGCAAA	342.25	+	ygbL	b2738			1	predicted class II aldolase		547	566
ATAGCGCATAACATTAAACG	340.909	+	yfeY	b2432			-1	predicted protein		545	564
AAGGTGCAAAAAGCTACGAA	340.627	+	ydhO	b1655			1	predicted lipoprotein		406	425
GCGAAAAATATAGGTAAATA	340.537	+	hisM	b2307			-1	histidine/lysine/arginine/ornithine transporter subunit		517	536
AATCAAGAAATTAGTAAGAA	337.525	-	ttcC	b4638			-1	NA		23	42
AATATGAATATTTTGTAATG	334.836	-	ycbU	b0942			1	predicted fimbrial-like adhesin protein		146	165
AATCAGTAAAAATATGGAAA	334.721	+	rfaI	b3627			-1	UDP-D-galactose:(glucosyl)lipopolysaccharide- alpha-1,3-D-galactosyltransferase		822	841
ACTGTTTAAATCGATGGAAG	332.923	-	yaaW	b0011			-1	conserved protein		555	574
TAAATGTAGAAAACTGCATT	331.077	+	yieH	b3715			1	predicted hydrolase		470	489
ACTATTGAGTTCGGTAAATA	319.397	-	yeaI	b1785			1	predicted diguanylate cyclase		1235	1254
TTTAATTACATTGGGACACG	318.145	-	yaiI	b0387			1	conserved protein		26	45
AAACTGTAAGTATGTGCTAG	313.116	-	yagK	b0277			-1	CP4-6 prophage; conserved protein		132	151
GTTATAGCTATCGCGGCAAG	308.363	-	ybhM	b0787			1	conserved inner membrane protein		658	677
TCTATATTAAAAATGGCATG	306.977	-	ykfM	b4586			-1	hypothetical protein, no homologs		52	71
GTGGTAGAAAATAGGTCTTA	304.913	-	yhcA	b3215			1	predicted periplasmic chaperone protein		546	565
GAAATTGAAGATTTTGGACA	304.764	+	yncI	b1459			1	NA		136	155
ATTATTCAGATAATTCAAAA	302.514	+	ymgI	b4593			-1	hypothetical protein		82	101
GTCATGGAAAATTCGAAATA	297.718	-	mngR	b0730			-1	DNA-binding transcriptional dual regulator, fatty-acyl-binding		239	258
AGAATAGATAAACAGAAAAA	293.23	-	yjfL	b4184			1	conserved inner membrane protein		68	87
ATGGTGCGTAATGTGACACA	292.725	+	paaD	b1391			1	predicted multicomponent oxygenase/reductase subunit for phenylacetic acid degradation		115	134
ACGCAGGATGAATTGAAAAA	288.703	-	rpiA	b2914			-1	ribose 5-phosphate isomerase, constitutive		638	657
GAAATATCGATAGGGACAAG	286.932	+	uspF	b1376			-1	stress-induced protein, ATP-binding protein		401	420
GATGATCATGACGGTTAATG	284.343	-	rlpB	b0641			-1	minor lipoprotein		267	286
GGAGTGGTAGTATATACACG	281.228	+	rpsL	b3342			-1	30S ribosomal subunit protein S12		251	270
TTTCTGTATATCAATAAAGA	280.479	-	ykgH	b0310			-1	predicted inner membrane protein		536	555
AGGATCCATAACGTGGCACG	280.222	+	ccmA	b2201			-1	heme exporter subunit		170	189
GATAAGTAAATCTCGCCACG	277.337	+	pphA	b1838			-1	serine/threonine-specific protein phosphatase 1		511	530
GATGTCCATGACATTGCAAA	277.147	-	fldA	b0684			-1	flavodoxin 1		419	438
AAGAAACAAAATCTTGAAAG	271.369	+	yedX	b1970			1	conserved protein		286	305
TCTAATGAAAATAGCGCATA	259.698	-	yafP	b0234			1	predicted acyltransferase with acyl-CoA N-acyltransferase domain		50	69
GTGAAGGATATGTTGAAAAA	258.39	+	caiF	b0034			1	DNA-binding transcriptional activator		5	24
TGTAAGGAGCATAAGGAATG	251.461	+	yiiE	b3889			1	predicted transcriptional regulator		193	212
GCGATAGATAATATGACAGA	248.325	+	yfeD	b2399			1	predicted DNA-binding transcriptional regulator		265	284
TTTATGCATGATAATGTAAA	245.382	-	rfaZ	b3624			-1	lipopolysaccharide core biosynthesis protein		155	174
GTGATAGATAAAATTAAATC	243.464	-	ycjD	b1289			-1	conserved protein		335	354
GATAACGAGATCGTGGCAAA	241.491	-	rplQ	b3294			-1	50S ribosomal subunit protein L17		152	171
AATAACCAGAATGATGCACA	233.736	-	emrE	b0543			1	DLP12 prophage; multidrug resistance protein		121	140
GTTATCGAGAAAAATAAATA	229.846	-	hha	b0460			-1	modulator of gene expression, with H-NS		122	141
AGATTAGAGGAAATTACACG	229.777	+	yafN	b0232			1	predicted antitoxin of the YafO-YafN toxin-antitoxin system		214	233
ATTGAGCACAACTGTTCATG	226.83	+	ynfB	b1583			1	predicted protein		63	82
TAAGAATAAAACCGTGAACA	226.557	+	ybjE	b0874			-1	predicted transporter		42	61
GTGAAGGATAAAGTGTATAA	224.345	-	nudB	b1865			-1	dATP pyrophosphohydrolase		434	453
TCTAGGCAAATATTTGCTAA	224.283	-	yadK	b0136			-1	predicted fimbrial-like adhesin protein		242	261
TTTATATAAATCCAGTAAAG	224.11	+	yafM	b0228			1	conserved protein		347	366
TGAGTGCATATCCATTCATA	223.806	-	ydfW	b1567			-1	Qin prophage; predicted protein		15	34
TAGCTACAAAACCTGGAACA	220.754	-	ytfJ	b4216			-1	predicted transcriptional regulator		396	415
TTAATGGAAAACTGTTTACG	220.134	-	yfbM	b2272			1	predicted protein		325	344
TATGATGAGATAGAGATACG	219.488	-	msyB	b1051			-1	predicted protein		119	138
GATATTGAAAAGGTTAAACA	215.016	+	ycgL	b1179			1	conserved protein		199	218
TGTATGAAGAACTGGGCAAA	212.687	-	ybeD	b0631			-1	conserved protein		28	47
GTAATAGATATCGTTAATTG	195.432	-	ypdB	b2381			1	predicted response regulator in two-component system withYpdA		452	471
AGAAATCATATCGGTGGAAA	195.091	-	glf	b2036			-1	UDP-galactopyranose mutase, FAD/NAD(P)-binding		989	1008
TAAAAGCAGATAAAGCCAAG	195.042	+	yrbK	b3199			1	conserved protein		287	306
TTTCATCAGGTTGTGTCATA	193.563	-	lolA	b0891			1	chaperone for lipoproteins		213	232
ATTGAGCAGATCGACGAATA	191.026	-	ybaJ	b0461			-1	predicted protein		140	159
ATTGTATTAATCGTGAAAAG	190.583	-	pmrD	b2259			-1	polymyxin resistance protein B		88	107
CAAAAGCAAAACATTTAAAA	190.205	-	ydaF	b4527			-1	Rac prophage; predicted protein		48	67
ACAAAGCGTATAATTTAATA	189.021	+	eutS	b2462			-1	predicted carboxysome structural protein with predicted role in ethanol utilization		19	38
ACGATAGAAAATAAGATAAA	185.301	-	yeiS	b2145			1	predicted inner membrane protein		218	237
TCTGCGTAAAAAAATGCACA	180.478	-	yggL	b2959			-1	predicted protein		285	304
AATAAATAGAAACTGGAACA	174.467	-	hfq	b4172			1	HF-I, host factor for RNA phage Q beta replication		57	76
GAGAAGCAAATTGTGCAATG	172.435	+	ydbJ	b4529			1	predicted protein		125	144
ATTCATCAAATCGCTATAAG	171.184	-	yfjJ	b2626			1	CP4-57 prophage; predicted protein		530	549
GAAAAGTAGATACATTCAAA	164.637	+	yjhD	b4281			-1	NA		182	201
TTAATGGATGTCACGAATAG	164.218	-	yidG	b3675			-1	predicted inner membrane protein		128	147
GAATAACAAAACGCTAAACA	161.929	+	mdtJ	b1600			-1	multidrug efflux system transporter		127	146
ATTATTGAACTTAAGAAAAA	161.217	-	gnsB	b1550			-1	Qin prophage; predicted protein		92	111
AAGACGCAGATTATTTAATA	158.969	-	ychJ	b1233			-1	conserved protein		310	329
AATGCATAAAATTGGGAAAA	158.005	+	yafO	b0233			1	predicted toxin of the YafO-YafN toxin-antitoxin system		351	370
AGAAAGCAGAACTGTCCAAA	157.224	+	hupA	b4000			1	HU, DNA-binding transcriptional regulator, alpha subunit		35	54
TGAGTACAAGATTGTTGAAG	156.314	-	ttcA	b1344			-1	predicted C32 tRNA thiolase		624	643
ACAGTAGACAATTTTTCATA	152.909	+	ybjH	b0843			-1	predicted protein		261	280
CAAAAGCAAAACGTTTAAAA	150.9	+	ydfA	b1571			1	Qin prophage; predicted protein		90	109
TTAAAGCAGAAAATTAAAAC	150.555	-	ygiZ	b3027			-1	conserved inner membrane protein		311	330
ATTAAAGAAATCAAAGAACG	147.984	+	yfdT	b2363			1	CPS-53 (KpLE1) prophage; predicted protein		28	47
TATATTGAAGATGTAGAAAA	144.676	-	ycgX	b1161			-1	predicted protein		20	39
GCTATGCCAAAATGTTCATG	143.277	+	rimL	b1427			1	ribosomal-protein-L7/L12-serine acetyltransferase		194	213
AATAAATAGCTCTATTCAAA	142.385	-	yibG	b3596			1	conserved protein		336	355
TTTAAACAACTTTCGACAAA	142.151	-	yhaC	b3121			1	predicted protein		697	716
GTTGGAGAAAATTAGAAAAG	141.218	-	matA	b0294			-1	predicted regulator		414	433
GGTATACATGACTATACCCG	139.096	-	ftsB	b2748			-1	cell division protein		221	240
TTTGTTTAAGATGAGAGAAG	138.394	+	ypdI	b2376			1	predicted lipoprotein involved in colanic acid biosynthesis		174	193
ATAAAAGATAAGAATAAAAA	129.193	+	yibV	b4615			1	hypothetical protein, no homologs		307	326
GCGCTGGATGATGTGAAAAA	124.733	-	elaB	b2266			-1	conserved protein		152	171
GTGGTGCATAAATTGTCAGA	121.93	+	ybfQ	b4514			1	predicted transposase		64	83
AAGGAACATATCAATTCGTA	112.998	-	ysaC	b4648			-1	NA		2	21
TTTAGTGATAAATGGGAAAG	109.709	-	csgE	b1039			-1	predicted transport protein		233	252
ATGACACAGAATAATAAAAA	107.934	-	rseX	b4603			1	sRNA regulating ompA and ompC translation, with Hfq		1	20
TCAGGGCAAAAAAATGCAAA	107.829	-	yegR	b2085			-1	predicted protein		72	91
CTACTACATGTTGAGGAAAA	106.286	+	yjeT	b4176			1	conserved inner membrane protein		168	187
GAAATCGAAATTATTTAAAG	104.894	+	glgS	b3049			-1	predicted glycogen synthesis protein		163	182
ATAAACCAGATAATGACAAA	98.8734	-	yjdO	b4559			1	predicted protein		55	74
TCTCAAGAAGATTTTTGATA	95.1631	-	gadE	b3512			1	DNA-binding transcriptional activator		282	301
TTGAAGGATATCGGGTTACG	93.3519	+	yjiS	b4341			1	conserved protein		127	146
TATCAGCATAACTGTGCGAA	88.6101	-	yobH	b4536			1	predicted protein		14	33
GGGATAGAGAGAAAGACAAA	84.9846	-	ryjA	b4459			-1	Novel sRNA, function unknown		43	62
GAAGTGGAGATCGATAAACT	84.1101	+	folX	b2303			1	D-erythro-7,8-dihydroneopterin triphosphate 2'-epimerase and dihydroneopterin aldolase		289	308
TCTCTGGATAACTTCAAATA	83.2108	-	ygjN	b3083			-1	conserved protein		158	177
GTGATATAAATTAAAAAACA	80.8437	-	yncH	b1455			1	predicted protein		7	26
ATTAAAGTTAAAAAGTAAAA	73.6844	+	ryfC	b4608			1	Novel sRNA, function unknown		24	43
TAGATGCAAAGAATTGCAGG	68.6064	-	ylcH	b4588			1	hypothetical protein, DLP12 prophage		53	72
ATTGATGAGATAGTGCAACA	57.1015	+	yceO	b1058			-1	predicted protein		85	104

## Sheet: Motif 4
Hits of motif 4 at prior probability set to 0.7					experimentally confirmed
					rejected
Site	Score	Motif Strand	Corresponding gene	Gene Locus	Gene position		Gene strand	Gene product	Gene function	Hit position		distance from TSS
CCGGATAAGACGTTTACGCC	207006000	+	yafJ	b0223	244327	245094	1	predicted amidotransfease	putative enzyme; Not classified	244135	244154	-193	-174
CCGGATAAGGCGTTTACGCC	121267000	+	malM	b4037	4247577	4248497	1	maltose regulon periplasmic protein	phenotype; Degradation of small molecules: Carbon compounds	4247350	4247369	-228	-209
CCGGATAAGGCGTTTACGCC	115773000	-	fliA	b1922	1999094	1999813	-1	RNA polymerase, sigma 28 (sigma F) factor	factor; Surface structures	2000002	2000021	-208	-189
CCGGATAAGGCGTTTACGCC	115773000	+	sseB	b2522	2652179	2652955	-1	rhodanase-like enzyme, sulfur transfer from thiosulfate	phenotype; Not classified	2653061	2653080	-125	-106
CCGGATAAGGCGTTTACGCC	115773000	-	yjdN	b4107	4323321	4323764	-1	conserved protein	NA	4324284	4324303	-539	-520
CCGGATAAGGCGTTTACGCC	115773000	+	nrdG	b4237	4457923	4458387	-1	anaerobic ribonucleotide reductase activating protein	enzyme; Central intermediary metabolism: Nucleotide interconversions	4458494	4458513	-126	-107
CCGGATAAGGCGTTTACGCC	115773000	-	yjdN	b4107	4323321	4323764	-1	conserved protein	NA	4323884	4323903	-139	-120
CCGGATAAGGCGTTTACGCC	115773000	+	flgG	b1078	1133952	1134734	1	flagellar component of cell-distal portion of basal-body rod	structural component; Surface structures	1133879	1133898	-74	-55
CCGGATAAGGCGTTTACGCC	115773000	+	phnL	b4096	4315238	4315918	-1	carbon-phosphorus lyase complex subunit	transport; Central intermediary metabolism: Phosphorus compounds	4315995	4316014	-96	-77
CCGGATAAGGCGTTTACGCC	115773000	+	yjcH	b4068	4282922	4283236	-1	conserved inner membrane protein involved in acetate transport	NA	4283331	4283350	-114	-95
CCGGATAAGGCGTTTACGCC	115773000	-	yjdN	b4107	4323321	4323764	-1	conserved protein	NA	4323984	4324003	-239	-220
CCGGATAAGGCGTTTACGCC	115773000	-	yjdN	b4107	4323321	4323764	-1	conserved protein	NA	4324084	4324103	-339	-320
CCGGATAAGGCGTTTACGCC	115773000	+	malM	b4037	4247577	4248497	1	maltose regulon periplasmic protein	phenotype; Degradation of small molecules: Carbon compounds	4247441	4247460	-137	-118
CCGGATAAGGCGTTTACGCC	115773000	-	yjdN	b4107	4323321	4323764	-1	conserved protein	NA	4324184	4324203	-439	-420
CCGGATAAGGCGTTTACGCC	115773000	+	ygjN	b3083	3232163	3232477	-1	conserved protein	NA	3232718	3232737	-260	-241
CCGGATAAGGCGTTTACGCC	115773000	-	mhpT	b0353	374683	375894	1	predicted 3-hydroxyphenylpropionic transporter	putative transport; Not classified	374467	374486	-217	-198
CCGGATAAGGCGTTTACGCC	115773000	+	fkpB	b0028	25826	26275	1	FKBP-type peptidyl-prolyl cis-trans isomerase (rotamase)	putative enzyme; Proteins - translation and modification	25768	25787	-59	-40
CCGGATAAGGCGTTTACGCC	115773000	-	nrdB	b2235	2345406	2346536	1	ribonucleoside diphosphate reductase 1, beta subunit, ferritin-like protein	enzyme; 2'-Deoxyribonucleotide metabolism	2345192	2345211	-215	-196
CCGGATAAGGCGCTTACGCC	75330600	+	mtlD	b3600	3772447	3773595	1	mannitol-1-phosphate dehydrogenase, NAD(P)-binding	enzyme; Degradation of small molecules: Carbon compounds	3772330	3772349	-118	-99
CCGGATAAGGCGTTTACGCC	68661600	-	yhjE	b3523	3672809	3674131	1	predicted transporter	putative transport; Not classified	3672414	3672433	-396	-377
CCGGATGCGGCGTTAACGCC	55092500	+	dppB	b3543	3702794	3703813	-1	dipeptide transporter	transport; Protein, peptide secretion	3703988	3704007	-194	-175
CCGGATGCGGCGTAAACGCC	45385800	+	yhjE	b3523	3672809	3674131	1	predicted transporter	putative transport; Not classified	3672406	3672425	-404	-385
CCGGATGCGACGTAAACGCC	36722200	-	ybfM	b0681	707557	708963	1	predicted outer membrane porin	NA	707007	707026	-551	-532
GCGGATAAGGCGTTTACGCC	34052600	-	fadH	b3081	3229687	3231705	1	2, 4-dienoyl-CoA reductase, NADH and FMN-linked	orf; Not classified	3229284	3229303	-404	-385
GCGGATAAGGCGTTTACGCC	34052600	-	eutH	b2452	2564903	2566129	-1	predicted inner membrane protein	putative transport; Degradation of small molecules: Amines	2566171	2566190	-61	-42
CCGGATAAGGCGTTAACGCC	34008700	-	dppB	b3543	3702794	3703813	-1	dipeptide transporter	transport; Protein, peptide secretion	3703996	3704015	-202	-183
CCTGATAAGGCGTTTACGCC	30495500	-	ugpB	b3453	3589032	3590348	-1	glycerol-3-phosphate transporter subunit	transport; Transport of small molecules: Carbohydrates, organic acids, alcohols	3590597	3590616	-268	-249
CCGGATGCGGCGTAAACGCC	29693600	-	phnL	b4096	4315238	4315918	-1	carbon-phosphorus lyase complex subunit	transport; Central intermediary metabolism: Phosphorus compounds	4316003	4316022	-104	-85
CCGGATGCGGCGTAAACGCC	29010000	-	ygjN	b3083	3232163	3232477	-1	conserved protein	NA	3232726	3232745	-268	-249
CCGGATGCGGCGTAAACGCC	29010000	+	tldD	b3244	3388605	3390050	-1	predicted peptidase	phenotype; Not classified	3390283	3390302	-252	-233
CCGGATGCGGCGTAAACGCC	29010000	-	yafM	b0228	247637	248134	1	conserved protein	NA	247472	247491	-166	-147
CCGGATGCGGCGTAAACGCC	29010000	+	mhpT	b0353	374683	375894	1	predicted 3-hydroxyphenylpropionic transporter	putative transport; Not classified	374459	374478	-225	-206
CCGGATGCGGCGTAAACGCC	26916900	-	malM	b4037	4247577	4248497	1	maltose regulon periplasmic protein	phenotype; Degradation of small molecules: Carbon compounds	4247449	4247468	-129	-110
CCGGATGCGGCGTAAACGCC	26916900	+	ugpB	b3453	3589032	3590348	-1	glycerol-3-phosphate transporter subunit	transport; Transport of small molecules: Carbohydrates, organic acids, alcohols	3590589	3590608	-260	-241
CCGGATGCGGCGTAAACGCC	26916900	-	sseB	b2522	2652179	2652955	-1	rhodanase-like enzyme, sulfur transfer from thiosulfate	phenotype; Not classified	2653069	2653088	-133	-114
CCGGATGCGGCGTAAACGCC	26916900	-	nrdG	b4237	4457923	4458387	-1	anaerobic ribonucleotide reductase activating protein	enzyme; Central intermediary metabolism: Nucleotide interconversions	4458502	4458521	-134	-115
CCGGATGCGGCGTAAACGCC	26916900	+	nrdB	b2235	2345406	2346536	1	ribonucleoside diphosphate reductase 1, beta subunit, ferritin-like protein	enzyme; 2'-Deoxyribonucleotide metabolism	2345184	2345203	-223	-204
CCGGATAAGGCGTAGACGCA	25980200	+	deoA	b4382	4616252	4617574	1	thymidine phosphorylase	enzyme; Salvage of nucleosides and nucleotides	4616190	4616209	-63	-44
CCGGATGCGGCGTAAACGCC	21654000	-	flgG	b1078	1133952	1134734	1	flagellar component of cell-distal portion of basal-body rod	structural component; Surface structures	1133887	1133906	-66	-47
CCGGATGCGGCGTAAACGCC	21654000	+	yjdN	b4107	4323321	4323764	-1	conserved protein	NA	4324076	4324095	-331	-312
CCGGATGCGGCGTAAACGCC	21654000	-	fkpB	b0028	25826	26275	1	FKBP-type peptidyl-prolyl cis-trans isomerase (rotamase)	putative enzyme; Proteins - translation and modification	25776	25795	-51	-32
CCGGATGCGGCGTAAACGCC	21654000	+	yjdN	b4107	4323321	4323764	-1	conserved protein	NA	4323976	4323995	-231	-212
CCGGATGCGGCGTAAACGCC	21654000	+	yjdN	b4107	4323321	4323764	-1	conserved protein	NA	4323876	4323895	-131	-112
CCGGATGCGGCGTAAACGCC	21654000	+	yjdN	b4107	4323321	4323764	-1	conserved protein	NA	4324276	4324295	-531	-512
CCGGATGCGGCGTAAACGCC	21654000	+	fliA	b1922	1999094	1999813	-1	RNA polymerase, sigma 28 (sigma F) factor	factor; Surface structures	1999994	2000013	-200	-181
CCGGATGCGGCGTAAACGCC	21654000	+	yjdN	b4107	4323321	4323764	-1	conserved protein	NA	4324176	4324195	-431	-412
CCGGATGCGGCGTAAACGCC	21654000	-	aceK	b4016	4216619	4218355	1	isocitrate dehydrogenase kinase/phosphatase	enzyme; Central intermediary metabolism: Glyoxylate bypass	4216571	4216590	-49	-30
CCGGATGCGGCGTAAACGCC	21654000	-	yjcH	b4068	4282922	4283236	-1	conserved inner membrane protein involved in acetate transport	NA	4283339	4283358	-122	-103
ACGGATAAGGCGTTTACGCC	19423600	+	yafM	b0228	247637	248134	1	conserved protein	NA	247464	247483	-174	-155
GCGGATGCGGCGTAAACGCC	17588500	+	eutH	b2452	2564903	2566129	-1	predicted inner membrane protein	putative transport; Degradation of small molecules: Amines	2566163	2566182	-53	-34
CCGGATGCGGCGTAAGCGCC	16971300	-	mtlD	b3600	3772447	3773595	1	mannitol-1-phosphate dehydrogenase, NAD(P)-binding	enzyme; Degradation of small molecules: Carbon compounds	3772338	3772357	-110	-91
CCGAATGCGGCGTAAACGCC	13920900	-	malM	b4037	4247577	4248497	1	maltose regulon periplasmic protein	phenotype; Degradation of small molecules: Carbon compounds	4247358	4247377	-220	-201
CCGGATGCGATGCTGACGCA	10227800	+	fkpB	b0028	25826	26275	1	FKBP-type peptidyl-prolyl cis-trans isomerase (rotamase)	putative enzyme; Proteins - translation and modification	25712	25731	-115	-96
GCGGATGCGGCGTAAACGCC	9648000	+	fadH	b3081	3229687	3231705	1	2, 4-dienoyl-CoA reductase, NADH and FMN-linked	orf; Not classified	3229276	3229295	-412	-393
CCTGATGCGACGCTTACGCG	7107280	-	yiaW	b3587	3752128	3752451	-1	conserved inner membrane protein	NA	3752945	3752964	-513	-494
CCTGATGCGACGCTTGCGCG	5045680	-	yjdN	b4107	4323321	4323764	-1	conserved protein	NA	4324241	4324260	-496	-477
CCTGATGCGACGCTTGCGCG	5045680	-	yjdN	b4107	4323321	4323764	-1	conserved protein	NA	4323941	4323960	-196	-177
CCTGATGCGACGCTTGCGCG	5045680	-	yjdN	b4107	4323321	4323764	-1	conserved protein	NA	4324041	4324060	-296	-277
CCTGATGCGACGCTTGCGCG	5045680	-	yjdN	b4107	4323321	4323764	-1	conserved protein	NA	4324141	4324160	-396	-377
CCTGATGCGACGCTTGCGCG	4681650	+	aceK	b4016	4216619	4218355	1	isocitrate dehydrogenase kinase/phosphatase	enzyme; Central intermediary metabolism: Glyoxylate bypass	4216509	4216528	-111	-92
CCTGATGCGACGCTTGCGCG	4681650	-	yjdN	b4107	4323321	4323764	-1	conserved protein	NA	4324341	4324360	-596	-577
CCGGATGCGGCGTGTACGCC	3995120	+	yiaW	b3587	3752128	3752451	-1	conserved inner membrane protein	NA	3752885	3752904	-453	-434
CCGGATAAGGTGCTTGCACC	3778060	+	phnE	b4104	4320466	4321253	-1	NA	NA	4321275	4321294	-41	-22
CCTGATGCGACGCTTGCGCG	3766270	+	cysM	b2421	2536694	2537605	-1	cysteine synthase B (O-acetylserine sulfhydrolase B)	enzyme; Amino acid biosynthesis: Cysteine	2537631	2537650	-45	-26
CCTGATGCGACGCTTGCGCG	3766270	-	sucA	b0726	757929	760730	1	2-oxoglutarate decarboxylase, thiamin-requiring	enzyme; Energy metabolism, carbon: TCA cycle	757648	757667	-282	-263
CCTGATGCGACGCTTGCGCG	3595330	+	malM	b4037	4247577	4248497	1	maltose regulon periplasmic protein	phenotype; Degradation of small molecules: Carbon compounds	4247387	4247406	-191	-172
CCGGATGCGATGCTGGCGCA	3558290	-	yhjE	b3523	3672809	3674131	1	predicted transporter	putative transport; Not classified	3672477	3672496	-333	-314
CCGGATGCGGCGTAAACACC	3269400	+	yggN	b2958	3098926	3099645	-1	predicted protein	NA	3099720	3099739	-94	-75
CCTGATGCGACGCTAACGCG	3070080	-	mhpT	b0353	374683	375894	1	predicted 3-hydroxyphenylpropionic transporter	putative transport; Not classified	374322	374341	-362	-343
CCTGATGCGACGCTAACGCG	3070080	-	mhpT	b0353	374683	375894	1	predicted 3-hydroxyphenylpropionic transporter	putative transport; Not classified	374221	374240	-463	-444
CCTGATGCGACGCTAACGCG	3070080	-	mhpT	b0353	374683	375894	1	predicted 3-hydroxyphenylpropionic transporter	putative transport; Not classified	374524	374543	-160	-141
CCTGATGCGACGCTAACGCG	3070080	-	mhpT	b0353	374683	375894	1	predicted 3-hydroxyphenylpropionic transporter	putative transport; Not classified	374423	374442	-261	-242
CCTGATGCGACGCTGACGCG	2281250	+	sucC	b0728	762237	763403	1	succinyl-CoA synthetase, beta subunit	enzyme; Energy metabolism, carbon: TCA cycle	762028	762047	-210	-191
CCTGATGCGACGCTGACGCG	2204890	+	wcaK	b2045	2115148	2116428	-1	predicted pyruvyl transferase	putative enzyme; Not classified	2116588	2116607	-179	-160
CCTGATGCGACGCTGACGCG	2154120	+	malF	b4033	4241554	4243098	-1	maltose transporter subunit	transport; Transport of small molecules: Carbohydrates, organic acids, alcohols	4243158	4243177	-79	-60
CCGGAGGCGGCCTTAGCACC	2013040	-	galE	b0759	790262	791278	-1	UDP-galactose-4-epimerase	enzyme; Degradation of small molecules: Carbon compounds	791501	791520	-242	-223
CCTGATGCGACGCTGACGCG	1998710	+	codB	b0336	354146	355405	1	cytosine transporter	transport; Transport of small molecules: Nucleosides, purines, pyrimidines	353960	353979	-187	-168
CCTGATGCGACGCTGACGCG	1998710	+	codB	b0336	354146	355405	1	cytosine transporter	transport; Transport of small molecules: Nucleosides, purines, pyrimidines	353866	353885	-281	-262
CCTGATGCGACGCTGACGCG	1998710	+	yafJ	b0223	244327	245094	1	predicted amidotransfease	putative enzyme; Not classified	244179	244198	-149	-130
CCTGATGCGACGCTGACGCG	1607910	+	dppA	b3544	3704121	3705728	-1	dipeptide transporter	transport; Protein, peptide secretion	3706347	3706366	-638	-619
CCTGATGCGACGCTGACGCG	1607910	+	wcaK	b2045	2115148	2116428	-1	predicted pyruvyl transferase	putative enzyme; Not classified	2116492	2116511	-83	-64
CCTGATGCGACGCTGACGCG	1534930	-	araD	b0061	65855	66550	-1	L-ribulose-5-phosphate 4-epimerase	enzyme; Degradation of small molecules: Carbon compounds	66793	66812	-262	-243
CCGGATGCGGCGTGGACGCC	1332350	+	yahI	b0323	339389	340339	1	predicted carbamate kinase-like protein	putative enzyme; Not classified	339169	339188	-221	-202
TCGGATAAGGCGTTTACGCC	1241070	+	gabP	b2663	2792275	2793675	1	gamma-aminobutyrate transporter	transport; Transport of small molecules: Carbohydrates, organic acids, alcohols	2792097	2792116	-179	-160
TCGGATAAGGCGTTTACGCC	1241070	-	cvpA	b2313	2428297	2428785	-1	membrane protein required for colicin V production	membrane; Colicin-related functions	2428961	2428980	-195	-176
TCGGATAAGGCGTTTACGCC	1241070	-	tldD	b3244	3388605	3390050	-1	predicted peptidase	phenotype; Not classified	3390200	3390219	-169	-150
TCGGATAAGGCGTTTACGCC	1241070	-	tldD	b3244	3388605	3390050	-1	predicted peptidase	phenotype; Not classified	3390291	3390310	-260	-241
CCTGATGCGACGCTGGCGCG	1235170	-	nrdB	b2235	2345406	2346536	1	ribonucleoside diphosphate reductase 1, beta subunit, ferritin-like protein	enzyme; 2'-Deoxyribonucleotide metabolism	2345242	2345261	-165	-146
CCGGATCAGGCGTTCACGCC	1206660	+	pstB	b3725	3905616	3906389	-1	phosphate transporter subunit	transport; Transport of small molecules: Anions	3906446	3906465	-76	-57
CCGGATAAGGCGTTCACGCC	1180200	-	rlmB	b4180	4407298	4408029	1	23S rRNA (Gm2251)-methyltransferase	NA	4407186	4407205	-113	-94
CCGGATAAGGCGTTCACGCC	1180200	-	wcaA	b2059	2130582	2131421	-1	predicted glycosyl transferase	putative regulator; Not classified	2131466	2131485	-64	-45
CCGGATAAGGCGTTCACGCC	1180200	-	yahI	b0323	339389	340339	1	predicted carbamate kinase-like protein	putative enzyme; Not classified	338991	339010	-399	-380
CCGGATAAGGCGTTCACGCC	1180200	-	mhpT	b0353	374683	375894	1	predicted 3-hydroxyphenylpropionic transporter	putative transport; Not classified	374366	374385	-318	-299
CCGGATAAGGCGTTCACGCC	1180200	-	yahI	b0323	339389	340339	1	predicted carbamate kinase-like protein	putative enzyme; Not classified	339084	339103	-306	-287
CCGGATAAGGCGTTCACGCC	1180200	-	yahI	b0323	339389	340339	1	predicted carbamate kinase-like protein	putative enzyme; Not classified	339270	339289	-120	-101
CCGGATAAGGCGTTCACGCC	1180200	+	aceK	b4016	4216619	4218355	1	isocitrate dehydrogenase kinase/phosphatase	enzyme; Central intermediary metabolism: Glyoxylate bypass	4216465	4216484	-155	-136
CCGGATAAGGCGTTCACGCC	1180200	-	yidB	b3698	3875090	3875488	-1	conserved protein	NA	3875619	3875638	-150	-131
CCGGATAAGGCGTTCACGCC	1180200	-	mhpT	b0353	374683	375894	1	predicted 3-hydroxyphenylpropionic transporter	putative transport; Not classified	374265	374284	-419	-400
CCGGATAAGGCGTTCACGCC	1180200	-	yqjH-yqjI	b3070-b3071	3213749, 3214801	3214513, 3215424	-1, 1	predicted siderophore interacting protein---predicted transcriptional regulator	NA---NA	3214677	3214696	-183,-125	-164,-106
CCGGATAAGGCGTTCACGCC	1180200	+	yjbE	b4026	4233929	4234171	1	predicted protein	NA	4233450	4233469	-480	-461
CCGGATAAGGCGTTCACGCC	1180200	-	mhpT	b0353	374683	375894	1	predicted 3-hydroxyphenylpropionic transporter	putative transport; Not classified	374164	374183	-520	-501
CCGGATAAGGCGTTCACGCC	1180200	+	ygdL	b2812	2943058	2943864	-1	conserved protein	putative enzyme; Not classified	2943987	2944006	-142	-123
CCGGATAAGGCGTTCACGCC	1180200	+	uxuR	b4324	4552599	4553372	1	DNA-binding transcriptional repressor	regulator; Degradation of small molecules: Carbon compounds	4552534	4552553	-66	-47
CCGGATAAGGCGTTCACGCC	1180200	-	sucA	b0726	757929	760730	1	2-oxoglutarate decarboxylase, thiamin-requiring	enzyme; Energy metabolism, carbon: TCA cycle	757685	757704	-245	-226
CCGGATAAGGCGTTCACGCC	1180200	-	mscS	b2924	3066969	3067829	-1	mechanosensitive channel	putative transport; Not classified	3068035	3068054	-225	-206
CCGGATAAGGCGTTCACGCC	1180200	+	ybfP	b0689	714635	715129	1	predicted protein	putative enzyme; Not classified	714557	714576	-79	-60
CCGGATAAGGCGTTCACGCC	1180200	+	entD	b0583	608682	609311	-1	phosphopantetheinyltransferase component of enterobactin synthase multienzyme complex	enzyme; Biosynthesis of cofactors, carriers: Enterochelin	609410	609429	-118	-99
CCGGATAAGGCGTTCACGCC	1180200	+	yhfZ	b3383	3509461	3510366	-1	conserved protein	NA	3510595	3510614	-248	-229
CCGGATAAGGCGTTCACGCC	1180200	+	ybdD	b4512	631405	631602	1	conserved protein	NA	631344	631363	-62	-43
CCGGATAAGGCGTTCACGCC	1180200	-	yiiX	b3937	4125309	4125917	-1	predicted peptidoglycan peptidase	NA	4125985	4126004	-87	-68
CCGGATAAGGCGTTCACGCC	1180200	-	asnB	b0674	696736	698400	-1	asparagine synthetase B	enzyme; Amino acid biosynthesis: Asparagine	698658	698677	-277	-258
CCGGATAAGGCGTTCACGCC	1180200	+	ybfM	b0681	707557	708963	1	predicted outer membrane porin	NA	707130	707149	-428	-409
CCGGATAAGGCGTTTACGCT	1070600	-	yjeJ	b4145	4371388	4372257	-1	predicted protein	NA	4372531	4372550	-293	-274
CCGGATGCGGTGCAAGCACC	1029020	-	phnE	b4104	4320466	4321253	-1	NA	NA	4321283	4321302	-49	-30
CCGGATAAGGCGTACACGCC	989650	-	yiaW	b3587	3752128	3752451	-1	conserved inner membrane protein	NA	3752893	3752912	-461	-442
CCTGATGCGACGCTGGCGCG	979354	+	yafM	b0228	247637	248134	1	conserved protein	NA	247508	247527	-130	-111
CCTGATGCGACGCTGGCGCG	979354	-	nrdB	b2235	2345406	2346536	1	ribonucleoside diphosphate reductase 1, beta subunit, ferritin-like protein	enzyme; 2'-Deoxyribonucleotide metabolism	2345330	2345349	-77	-58
CCTGATGCGACGCTGGCGCG	887774	+	ygaY	b2681	2806338	2807515	1	NA	NA	2806203	2806222	-136	-117
CCGGATAAGGCGTTCGCGCC	803137	+	sbp	b3917	4106857	4107846	1	sulfate transporter subunit	transport; Transport of small molecules: Anions	4106664	4106683	-194	-175
CCTGATGCGACGCTGGCGCG	714192	-	cvpA	b2313	2428297	2428785	-1	membrane protein required for colicin V production	membrane; Colicin-related functions	2429015	2429034	-249	-230
TCGGATGCGGCGCTTGCGCC	713547	-	sucC	b0728	762237	763403	1	succinyl-CoA synthetase, beta subunit	enzyme; Energy metabolism, carbon: TCA cycle	762088	762107	-150	-131
CCGGATGCGGCGTGAACGCC	699129	-	ybdD	b4512	631405	631602	1	conserved protein	NA	631352	631371	-54	-35
CCGGATGCGGCGTGAACGCC	699129	+	sanA	b2144	2230900	2231619	1	predicted protein	transport; Drug/analog sensitivity	2230760	2230779	-141	-122
CCGGATGCGGCGTGAACGCC	699129	+	sucA	b0726	757929	760730	1	2-oxoglutarate decarboxylase, thiamin-requiring	enzyme; Energy metabolism, carbon: TCA cycle	757677	757696	-253	-234
CCGGATGCGGCGTGAACGCC	683033	+	tldD	b3244	3388605	3390050	-1	predicted peptidase	phenotype; Not classified	3390100	3390119	-69	-50
CCGGATGCGGCGTGAACGCC	683033	+	mhpT	b0353	374683	375894	1	predicted 3-hydroxyphenylpropionic transporter	putative transport; Not classified	374358	374377	-326	-307
CCGGATGCGGCGTGAACGCC	683033	+	mhpT	b0353	374683	375894	1	predicted 3-hydroxyphenylpropionic transporter	putative transport; Not classified	374257	374276	-427	-408
CCGGATGCGGCGTGAACGCC	683033	+	mhpT	b0353	374683	375894	1	predicted 3-hydroxyphenylpropionic transporter	putative transport; Not classified	374156	374175	-528	-509
CCGGATGCGGCGTGAACGCC	683033	+	tldD	b3244	3388605	3390050	-1	predicted peptidase	phenotype; Not classified	3390374	3390393	-343	-324
CCTGATGCGACGCTGGCGCG	681778	-	araD	b0061	65855	66550	-1	L-ribulose-5-phosphate 4-epimerase	enzyme; Degradation of small molecules: Carbon compounds	66623	66642	-92	-73
CCTGATGCGACGCTGGCGCG	681778	-	araD	b0061	65855	66550	-1	L-ribulose-5-phosphate 4-epimerase	enzyme; Degradation of small molecules: Carbon compounds	66708	66727	-177	-158
CCGGATGCGGCGTGAACGCC	633753	-	ygdL	b2812	2943058	2943864	-1	conserved protein	putative enzyme; Not classified	2943995	2944014	-150	-131
CCGGATGCGGCGTGAACGCC	633753	+	mscS	b2924	3066969	3067829	-1	mechanosensitive channel	putative transport; Not classified	3068027	3068046	-217	-198
CCGGATGCGGCGTGAACGCC	633753	-	malF	b4033	4241554	4243098	-1	maltose transporter subunit	transport; Transport of small molecules: Carbohydrates, organic acids, alcohols	4243221	4243240	-142	-123
CCGGATGCGGCGTGAACGCC	633753	+	asnB	b0674	696736	698400	-1	asparagine synthetase B	enzyme; Amino acid biosynthesis: Asparagine	698650	698669	-269	-250
CCGGATGCGGCGTGAACGCC	633753	-	yhfZ	b3383	3509461	3510366	-1	conserved protein	NA	3510603	3510622	-256	-237
CCGGATGCGGCGTGAACGCC	633753	-	entD	b0583	608682	609311	-1	phosphopantetheinyltransferase component of enterobactin synthase multienzyme complex	enzyme; Biosynthesis of cofactors, carriers: Enterochelin	609418	609437	-126	-107
CCGGATGCGGCGTGAACGCC	633753	+	rlmB	b4180	4407298	4408029	1	23S rRNA (Gm2251)-methyltransferase	NA	4407178	4407197	-121	-102
CCGGATGCGGCGTGAACGCC	633753	-	wcaK	b2045	2115148	2116428	-1	predicted pyruvyl transferase	putative enzyme; Not classified	2116559	2116578	-150	-131
CCGGATGCGGCGTGAACGCC	633753	+	yiiX	b3937	4125309	4125917	-1	predicted peptidoglycan peptidase	NA	4125977	4125996	-79	-60
CCGGATGCGGCGTGAACGCC	633753	+	yahI	b0323	339389	340339	1	predicted carbamate kinase-like protein	putative enzyme; Not classified	338983	339002	-407	-388
CCGGATGCGGCGTGAACGCC	509838	-	galP	b2943	3086306	3087700	1	D-galactose transporter	transport; Transport of small molecules: Carbohydrates, organic acids, alcohols	3085940	3085959	-367	-348
CCGGATGCGGCGTGAACGCC	509838	-	pstB	b3725	3905616	3906389	-1	phosphate transporter subunit	transport; Transport of small molecules: Anions	3906454	3906473	-84	-65
CCGGATGCGGCGTGAACGCC	509838	+	yidB	b3698	3875090	3875488	-1	conserved protein	NA	3875611	3875630	-142	-123
CCGGATGCGGCGTGAACGCC	509838	-	uxuR	b4324	4552599	4553372	1	DNA-binding transcriptional repressor	regulator; Degradation of small molecules: Carbon compounds	4552542	4552561	-58	-39
CCGGATGCGGCGTGAACGCC	509838	+	yahI	b0323	339389	340339	1	predicted carbamate kinase-like protein	putative enzyme; Not classified	339076	339095	-314	-295
CCGGATGCGGCGTGAACGCC	509838	-	yceK	b1050	1112802	1113029	1	predicted lipoprotein	NA	1112718	1112737	-85	-66
CCGGATGCGGCGTGAACGCC	509838	-	aceK	b4016	4216619	4218355	1	isocitrate dehydrogenase kinase/phosphatase	enzyme; Central intermediary metabolism: Glyoxylate bypass	4216473	4216492	-147	-128
CCGGATGCGGCGTGAACGCC	509838	+	yahI	b0323	339389	340339	1	predicted carbamate kinase-like protein	putative enzyme; Not classified	339262	339281	-128	-109
CCGGATGCGGCGTGAACGCC	509838	-	ybfM	b0681	707557	708963	1	predicted outer membrane porin	NA	707138	707157	-420	-401
CCGGATGCGGCGTGAACGCC	509838	-	holC	b4259	4481860	4482303	-1	DNA polymerase III, chi subunit	enzyme; DNA - replication, repair, restriction/modification	4482420	4482439	-136	-117
CCGGATGCGGCGTGAACGCC	509838	-	ybfP	b0689	714635	715129	1	predicted protein	putative enzyme; Not classified	714565	714584	-71	-52
CCGGATGCGGCGTGAACGCC	509838	+	ybiO	b0808	842478	844703	-1	predicted mechanosensitive channel	putative transport; Not classified	844856	844875	-172	-153
CCGGATGCGGCGTGAACGCC	509838	+	wcaA	b2059	2130582	2131421	-1	predicted glycosyl transferase	putative regulator; Not classified	2131458	2131477	-56	-37
CCGGATGCGGCGTGAACGCC	509838	-	yjbE	b4026	4233929	4234171	1	predicted protein	NA	4233458	4233477	-472	-453
GCGGATGAGGCGTTTATGCC	498134	-	ycfJ	b1110	1166822	1167361	1	predicted protein	NA	1166635	1166654	-188	-169
CCGGATAAGGCGCTCGCGCC	488438	-	pppA	b2972	3111565	3112374	-1	bifunctional prepilin leader peptidase/ methylase	putative enzyme; Not classified	3112544	3112563	-189	-170
CCGGATAAGGCGCTCGCGCC	488438	+	rhaD	b3902	4091471	4092295	-1	rhamnulose-1-phosphate aldolase	enzyme; Degradation of small molecules: Carbon compounds	4092345	4092364	-69	-50
CCGGATAAGGCGCTCGCGCC	488438	+	rhaD	b3902	4091471	4092295	-1	rhamnulose-1-phosphate aldolase	enzyme; Degradation of small molecules: Carbon compounds	4092713	4092732	-437	-418
CCGGATAAGGCGCTCGCGCC	488438	-	ppc	b3956	4148470	4151121	-1	phosphoenolpyruvate carboxylase	enzyme; Energy metabolism, carbon: Fermentation	4151692	4151711	-590	-571
CCGGATAAGGCGCTCGCGCC	488438	-	ppc	b3956	4148470	4151121	-1	phosphoenolpyruvate carboxylase	enzyme; Energy metabolism, carbon: Fermentation	4151569	4151588	-467	-448
CCGGATAAGGCGCTCGCGCC	488438	-	ppc	b3956	4148470	4151121	-1	phosphoenolpyruvate carboxylase	enzyme; Energy metabolism, carbon: Fermentation	4151446	4151465	-344	-325
CCGGATAAGGCGCTCGCGCC	488438	+	ytfR	b4485	4449081	4450583	1	predicted sugar transporter subunit: ATP-binding component of ABC superfamily	4.S.173 transport; substrate; sugar	4448973	4448992	-109	-90
CCGGATAAGGCGCTCGCGCC	488438	-	osmF	b2131	2216586	2217503	-1	predicted transporter subunit: periplasmic-binding component of ABC superfamily	putative transport; Not classified	2217657	2217676	-173	-154
CCGGATGCGGCGTGAACGCC	486699	+	cho	b1741	1821539	1822426	1	endonuclease of nucleotide excision repair	putative enzyme; Not classified	1821357	1821376	-183	-164
CCGGATGCGGCGTGAACGCC	486699	+	yqjH-yqjI	b3070-b3071	3213749, 3214801	3214513, 3215424	-1, 1	predicted siderophore interacting protein---predicted transcriptional regulator	NA---NA	3214669	3214688	-175,-133	-156,-114
GCGGATGCGGCGTGGACGCC	443109	+	fadH	b3081	3229687	3231705	1	2, 4-dienoyl-CoA reductase, NADH and FMN-linked	orf; Not classified	3229476	3229495	-212	-193
CCGGATAAAGCGTTTACGCC	442889	-	caiB	b0038	37898	39115	-1	crotonobetainyl CoA:carnitine CoA transferase	enzyme; Central intermediary metabolism: Pool, multipurpose conversions	39161	39180	-65	-46
CTGGATAAGGCGTTTACGCC	417646	+	aceK	b4016	4216619	4218355	1	isocitrate dehydrogenase kinase/phosphatase	enzyme; Central intermediary metabolism: Glyoxylate bypass	4216563	4216582	-57	-38
CTGGATAAGGCGTTTACGCC	417646	-	yijO	b3954	4145489	4146340	-1	predicted DNA-binding transcriptional regulator	putative regulator; Not classified	4146463	4146482	-142	-123
TCGGATGCGGCGTAAACGCC	393918	+	cvpA	b2313	2428297	2428785	-1	membrane protein required for colicin V production	membrane; Colicin-related functions	2428953	2428972	-187	-168
GCGCATCAGGCATTTGCGCC	387631	-	sseB	b2522	2652179	2652955	-1	rhodanase-like enzyme, sulfur transfer from thiosulfate	phenotype; Not classified	2652984	2653003	-48	-29
TCGGATGCGGCGTAAACGCC	370446	+	tldD	b3244	3388605	3390050	-1	predicted peptidase	phenotype; Not classified	3390192	3390211	-161	-142
CCGGATGCGGCGCGAACGCC	362722	-	sbp	b3917	4106857	4107846	1	sulfate transporter subunit	transport; Transport of small molecules: Anions	4106672	4106691	-186	-167
GCGGATAAGGCGTTCACGCC	347133	-	eutH	b2452	2564903	2566129	-1	predicted inner membrane protein	putative transport; Degradation of small molecules: Amines	2566271	2566290	-161	-142
GCGGATAAGGCGTTCACGCC	347133	-	fadH	b3081	3229687	3231705	1	2, 4-dienoyl-CoA reductase, NADH and FMN-linked	orf; Not classified	3229384	3229403	-304	-285
GCGGATGCGGCAAAAACGCC	323446	-	ygaY	b2681	2806338	2807515	1	NA	NA	2806167	2806186	-172	-153
CCGGATGCGGCGCGAGCGCC	301065	+	ppc	b3956	4148470	4151121	-1	phosphoenolpyruvate carboxylase	enzyme; Energy metabolism, carbon: Fermentation	4151438	4151457	-336	-317
CCGGATGCGGCGCGAGCGCC	301065	+	ppc	b3956	4148470	4151121	-1	phosphoenolpyruvate carboxylase	enzyme; Energy metabolism, carbon: Fermentation	4151561	4151580	-459	-440
TCGGATGCGATGCTTGCGCA	297246	-	ppc	b3956	4148470	4151121	-1	phosphoenolpyruvate carboxylase	enzyme; Energy metabolism, carbon: Fermentation	4151632	4151651	-530	-511
TCGGATGCGGCGTAAACGCC	297007	-	gabP	b2663	2792275	2793675	1	gamma-aminobutyrate transporter	transport; Transport of small molecules: Carbohydrates, organic acids, alcohols	2792105	2792124	-171	-152
CCGGATGCGGCGCGAGCGCC	294133	+	osmF	b2131	2216586	2217503	-1	predicted transporter subunit: periplasmic-binding component of ABC superfamily	putative transport; Not classified	2217649	2217668	-165	-146
CCGGATGCGGCGCGAGCGCC	294133	-	rhaD	b3902	4091471	4092295	-1	rhamnulose-1-phosphate aldolase	enzyme; Degradation of small molecules: Carbon compounds	4092721	4092740	-445	-426
CCGGATGCGGCGCGAGCGCC	272912	+	pppA	b2972	3111565	3112374	-1	bifunctional prepilin leader peptidase/ methylase	putative enzyme; Not classified	3112536	3112555	-181	-162
CCGGATGCGGCGTAAACGCT	268267	+	caiB	b0038	37898	39115	-1	crotonobetainyl CoA:carnitine CoA transferase	enzyme; Central intermediary metabolism: Pool, multipurpose conversions	39153	39172	-57	-38
CCGGATGTGGCGTAAACGCC	254390	+	yijO	b3954	4145489	4146340	-1	predicted DNA-binding transcriptional regulator	putative regulator; Not classified	4146455	4146474	-134	-115
CCGGATGCGGCGCGAGCGCC	242224	+	ppc	b3956	4148470	4151121	-1	phosphoenolpyruvate carboxylase	enzyme; Energy metabolism, carbon: Fermentation	4151684	4151703	-582	-563
GCGGATGCGGCGTGAACGCC	227160	+	eutH	b2452	2564903	2566129	-1	predicted inner membrane protein	putative transport; Degradation of small molecules: Amines	2566263	2566282	-153	-134
GCGGATGCGGCGTGAACGCC	227160	+	fadH	b3081	3229687	3231705	1	2, 4-dienoyl-CoA reductase, NADH and FMN-linked	orf; Not classified	3229376	3229395	-312	-293
CCGGATGCGGCGTAAACGTC	222255	-	yafJ	b0223	244327	245094	1	predicted amidotransfease	putative enzyme; Not classified	244143	244162	-185	-166
CCGGATGCGGCGCGAGCGCC	219551	-	rhaD	b3902	4091471	4092295	-1	rhamnulose-1-phosphate aldolase	enzyme; Degradation of small molecules: Carbon compounds	4092353	4092372	-77	-58
CCGGATGCGGCGCGAGCGCC	219551	+	yjdN	b4107	4323321	4323764	-1	conserved protein	NA	4324376	4324395	-631	-612
CCGGATGCGGCGCGAGCGCC	190871	-	ytfR	b4485	4449081	4450583	1	predicted sugar transporter subunit: ATP-binding component of ABC superfamily	4.S.173 transport; substrate; sugar	4448981	4449000	-101	-82
CCGGATAAAGCGTTTGCGCC	186997	+	agaS	b3136	3279998	3281152	1	tagatose-6-phosphate ketose/aldose isomerase	putative enzyme; Not classified	3279778	3279797	-221	-202
CCGGATGCGGAGTGAACGCC	186565	+	yijF	b3944	4135063	4135680	-1	conserved protein	NA	4135814	4135833	-153	-134
ACGGATAAGGCGTTCACGCC	184102	+	wcaK	b2045	2115148	2116428	-1	predicted pyruvyl transferase	putative enzyme; Not classified	2116551	2116570	-142	-123
ACGGATAAGGCGTTCACGCC	184102	-	ybiO	b0808	842478	844703	-1	predicted mechanosensitive channel	putative transport; Not classified	844864	844883	-180	-161
TCGGATGCGACGCTAACGCG	170570	+	agaS	b3136	3279998	3281152	1	tagatose-6-phosphate ketose/aldose isomerase	putative enzyme; Not classified	3279726	3279745	-273	-254
CCGGATGCAGCGTAAACGCC	169859	+	rbfA	b3167	3310799	3311200	-1	30s ribosome binding factor	factor; Proteins - translation and modification	3311319	3311338	-138	-119
CCGGATAAGGCATTCACGCC	169284	-	tyrB	b4054	4265137	4266330	1	tyrosine aminotransferase, tyrosine-repressible, PLP-dependent	enzyme; Amino acid biosynthesis: Tyrosine	4264921	4264940	-217	-198
CTGGATACGGCGTTTACGCG	167008	+	efeU	b4490	1080579	1081408	1	NA	NA	1080341	1080360	-239	-220
ACGGATAAGGCGTTTACGCT	167006	-	gatY	b2096	2174372	2175226	-1	D-tagatose 1, 6-bisphosphate aldolase 2, catalytic subunit	enzyme; Degradation of small molecules: Carbon compounds	2175483	2175502	-276	-257
CGGGATAAGGTGTTTACGCC	140273	-	yggN	b2958	3098926	3099645	-1	predicted protein	NA	3099728	3099747	-102	-83
TCGGATGCGATGCTGACGCA	138881	+	emrD	b3673	3851945	3853129	1	multidrug efflux system protein	transport; Drug/analog sensitivity	3851737	3851756	-209	-190
CCGGATGCAGCGTAAACGCC	136648	+	gatY	b2096	2174372	2175226	-1	D-tagatose 1, 6-bisphosphate aldolase 2, catalytic subunit	enzyme; Degradation of small molecules: Carbon compounds	2175475	2175494	-268	-249
CCGGATGCAGCGTAAACGCC	136648	+	yjeJ	b4145	4371388	4372257	-1	predicted protein	NA	4372523	4372542	-285	-266
TCGGATGCGACGCTGACGCG	111045	+	phnL	b4096	4315238	4315918	-1	carbon-phosphorus lyase complex subunit	transport; Central intermediary metabolism: Phosphorus compounds	4315942	4315961	-43	-24
CCGGATAAGGCATTATCGCC	99775.2	+	sucC	b0728	762237	763403	1	succinyl-CoA synthetase, beta subunit	enzyme; Energy metabolism, carbon: TCA cycle	761991	762010	-247	-228
TCGGATGCGATACTTGCGCA	98567.7	-	ppc	b3956	4148470	4151121	-1	phosphoenolpyruvate carboxylase	enzyme; Energy metabolism, carbon: Fermentation	4151386	4151405	-284	-265
TCGGATGCGATACTTGCGCA	98567.7	-	ppc	b3956	4148470	4151121	-1	phosphoenolpyruvate carboxylase	enzyme; Energy metabolism, carbon: Fermentation	4151509	4151528	-407	-388
CCGGATAAGGCACTTGTGCC	98264.1	+	rhaD	b3902	4091471	4092295	-1	rhamnulose-1-phosphate aldolase	enzyme; Degradation of small molecules: Carbon compounds	4092529	4092548	-253	-234
CCGGATAAGGCACTTGTGCC	98264.1	+	rhaD	b3902	4091471	4092295	-1	rhamnulose-1-phosphate aldolase	enzyme; Degradation of small molecules: Carbon compounds	4092621	4092640	-345	-326
CCGGATGCGACGCTACCGCG	97693.9	-	lolA	b0891	936595	937206	1	chaperone for lipoproteins	transport; Protein, peptide secretion	936463	936482	-133	-114
CCGGATGCCGCGTAAACGCC	91767.3	-	efeU	b4490	1080579	1081408	1	NA	NA	1080349	1080368	-231	-212
ACGCAGGCGATCATGACGCA	90786.8	+	yaiP	b0363	381963	383159	-1	predicted glucosyltransferase	putative enzyme; Not classified	383248	383267	-108	-89
CCGGATGCGGCATAAACGCT	71614.2	+	glpX	b3925	4112592	4113602	-1	fructose 1, 6-bisphosphatase II	phenotype; Not classified	4113702	4113721	-119	-100
CCTGATGCGACGCTCACGCG	69758	+	cysH	b2762	2885600	2886334	-1	3'-phosphoadenosine 5'-phosphosulfate reductase	enzyme; Central intermediary metabolism: Sulfur metabolism	2886358	2886377	-43	-24
TCGGATAAGGCGCAAGCGCC	64590.3	+	sucC	b0728	762237	763403	1	succinyl-CoA synthetase, beta subunit	enzyme; Energy metabolism, carbon: TCA cycle	762080	762099	-158	-139
CCGGATGCGGCGTGAACACC	61926.3	-	lldP	b3603	3775422	3777077	1	L-lactate permease	transport; Transport of small molecules: Carbohydrates, organic acids, alcohols	3775101	3775120	-322	-303
CCTGATGCGGCGTAAACGAC	57774.3	-	ytfL	b4218	4437895	4439238	-1	predicted inner membrane protein	putative transport; Not classified	4439494	4439513	-275	-256
TCGGATGCGACGCTGGCGCG	45123	+	yfcJ	b2322	2436964	2438142	-1	predicted transporter	putative transport; Not classified	2438367	2438386	-244	-225
TCGGATGCGACGCTGGCGCG	45069.2	+	yhiS	b3504	3649314	3651736	1	NA	NA	3648737	3648756	-578	-559
CCTGATGCGACGCTTGAGCG	38155	+	glnS	b0680	705316	706980	1	glutamyl-tRNA synthetase	enzyme; Aminoacyl tRNA synthetases, tRNA modification	705126	705145	-191	-172
TCTGATAAGGCGATGACGCC	27207.4	-	flhB	b1880	1963067	1964215	-1	predicted flagellar export pore protein	structural component; Not classified	1964356	1964375	-160	-141
CCGGATGCGACGCTTGCCGC	26092	-	eutH	b2452	2564903	2566129	-1	predicted inner membrane protein	putative transport; Degradation of small molecules: Amines	2566324	2566343	-214	-195
CCTGATAAGGCACTTGTGCC	25883.5	+	rhaD	b3902	4091471	4092295	-1	rhamnulose-1-phosphate aldolase	enzyme; Degradation of small molecules: Carbon compounds	4092437	4092456	-161	-142
CCGGATGGGGCGTTTACGTC	25376.2	+	ybfM	b0681	707557	708963	1	predicted outer membrane porin	NA	706999	707018	-559	-540
GCGGATGTGGCATAAACGCC	24992.7	+	ycfJ	b1110	1166822	1167361	1	predicted protein	NA	1166627	1166646	-196	-177
CCGGACAAGGCGTTCACGCC	21932.6	+	malF	b4033	4241554	4243098	-1	maltose transporter subunit	transport; Transport of small molecules: Carbohydrates, organic acids, alcohols	4243213	4243232	-134	-115
CCGGATGCGACGCTTGCCGC	20990.3	+	ygjN	b3083	3232163	3232477	-1	conserved protein	NA	3232662	3232681	-204	-185
CCGGATGCGACGCTTGCCGC	20990.3	-	eutH	b2452	2564903	2566129	-1	predicted inner membrane protein	putative transport; Degradation of small molecules: Amines	2566224	2566243	-114	-95
CCAGATGCGACGCTGGCGCG	20349.1	+	leuQ	b4370	4604338	4604424	-1	tRNA-Leu	NA	4604583	4604602	-178	-159
CCGGATGCGGCACAAGTGCC	19540.6	-	rhaD	b3902	4091471	4092295	-1	rhamnulose-1-phosphate aldolase	enzyme; Degradation of small molecules: Carbon compounds	4092445	4092464	-169	-150
CCGGATGCGGCACAAGTGCC	19540.6	-	rhaD	b3902	4091471	4092295	-1	rhamnulose-1-phosphate aldolase	enzyme; Degradation of small molecules: Carbon compounds	4092537	4092556	-261	-242
CCGGATGCGGCACAAGTGCC	19540.6	-	rhaD	b3902	4091471	4092295	-1	rhamnulose-1-phosphate aldolase	enzyme; Degradation of small molecules: Carbon compounds	4092629	4092648	-353	-334
CCGGAGAAGGCGATAATGCC	19210.4	-	sucC	b0728	762237	763403	1	succinyl-CoA synthetase, beta subunit	enzyme; Energy metabolism, carbon: TCA cycle	761999	762018	-239	-220
CCTGATGCGACGCTGTCGCG	18282.3	+	nrdG	b4237	4457923	4458387	-1	anaerobic ribonucleotide reductase activating protein	enzyme; Central intermediary metabolism: Nucleotide interconversions	4458440	4458459	-72	-53
CCTGATGCGACGCTGTCGCG	18282.3	+	rhaD	b3902	4091471	4092295	-1	rhamnulose-1-phosphate aldolase	enzyme; Degradation of small molecules: Carbon compounds	4092566	4092585	-290	-271
CCTGATGCGACGCTGTCGCG	18282.3	+	rhaD	b3902	4091471	4092295	-1	rhamnulose-1-phosphate aldolase	enzyme; Degradation of small molecules: Carbon compounds	4092382	4092401	-106	-87
CCTGATGCGACGCTGTCGCG	18282.3	+	yjcH	b4068	4282922	4283236	-1	conserved inner membrane protein involved in acetate transport	NA	4283368	4283387	-151	-132
CCTGATGCGACGCTGTCGCG	18282.3	+	rhaD	b3902	4091471	4092295	-1	rhamnulose-1-phosphate aldolase	enzyme; Degradation of small molecules: Carbon compounds	4092658	4092677	-382	-363
CCTGATGCGACGCTGTCGCG	18282.3	+	rhaD	b3902	4091471	4092295	-1	rhamnulose-1-phosphate aldolase	enzyme; Degradation of small molecules: Carbon compounds	4092474	4092493	-198	-179
CCTGATGCGTCGCTGACGCG	17602.9	+	prpC	b0333	349236	350405	1	2-methylcitrate synthase	putative enzyme; Not classified	348831	348850	-406	-387
CCTGATGCGACGCTTACCGC	17415.1	+	ytfR	b4485	4449081	4450583	1	predicted sugar transporter subunit: ATP-binding component of ABC superfamily	4.S.173 transport; substrate; sugar	4449017	4449036	-65	-46
GCTAATCAGGAGTAAACACA	17086.1	+	yahK	b0325	342108	343157	1	predicted oxidoreductase, Zn-dependent and NAD(P)-binding	putative enzyme; Not classified	342089	342108	-20	-1
TCGGATGCGGCGTGGACGCC	17013.6	-	ndh	b1109	1165308	1166612	1	respiratory NADH dehydrogenase 2/cupric reductase	enzyme; Energy metabolism, carbon: Aerobic respiration	1164976	1164995	-333	-314
GCTCAGTAGATCCTTGCGGA	15416.4	+	dxr	b0173	193521	194717	1	1-deoxy-D-xylulose 5-phosphate reductoisomerase	putative transport; Not classified	193453	193472	-69	-50
CCGGACAAGGCGTTCACGCC	14846.3	-	sanA	b2144	2230900	2231619	1	predicted protein	transport; Drug/analog sensitivity	2230768	2230787	-133	-114
CCGGATAAGGCGTCCACGCC	14735.3	-	yahI	b0323	339389	340339	1	predicted carbamate kinase-like protein	putative enzyme; Not classified	339177	339196	-213	-194
CCGCATCCGGCACAGGCACC	14315.9	+	artJ	b0860	899067	899798	-1	arginine transporter subunit	transport; Transport of small molecules: Amino acids, amines	899996	900015	-217	-198
TCGGATAAGGCGTTCACGCC	13780.9	-	purC	b2476	2594927	2595640	-1	phosphoribosylaminoimidazole-succinocarboxamidesynthetase	enzyme; Purine ribonucleotide biosynthesis	2595717	2595736	-96	-77
TCGGATAAGGCGTTCACGCC	12651.5	+	leuQ	b4370	4604338	4604424	-1	tRNA-Leu	NA	4604645	4604664	-240	-221
TCGGATAAGGCGTTCACGCC	12651.5	-	iscR	b2531	2659665	2660153	-1	DNA-binding transcriptional repressor	2.3 information transfer; protein related	2660523	2660542	-389	-370
TCGGATAAGGCGTTCACGCC	12651.5	-	iscR	b2531	2659665	2660153	-1	DNA-binding transcriptional repressor	2.3 information transfer; protein related	2660432	2660451	-298	-279
TCGGATAAGGCGTTCACGCC	12651.5	+	holC	b4259	4481860	4482303	-1	DNA polymerase III, chi subunit	enzyme; DNA - replication, repair, restriction/modification	4482412	4482431	-128	-109
TCGGATAAGGCGTTCACGCC	11594.8	+	yceK	b1050	1112802	1113029	1	predicted lipoprotein	NA	1112710	1112729	-93	-74
CCGGATAAGGCGTTCACGCT	10913.7	-	nrdB	b2235	2345406	2346536	1	ribonucleoside diphosphate reductase 1, beta subunit, ferritin-like protein	enzyme; 2'-Deoxyribonucleotide metabolism	2345279	2345298	-128	-109
CCGGAGGCCGCATTGGCGCG	10415.2	+	yfcJ	b2322	2436964	2438142	-1	predicted transporter	putative transport; Not classified	2438342	2438361	-219	-200
CCTGATGCGCCGCTGACGCG	10232.3	+	prpC	b0333	349236	350405	1	2-methylcitrate synthase	putative enzyme; Not classified	349017	349036	-220	-201
CCTGATGCGCCGCTGACGCG	10232.3	+	prpC	b0333	349236	350405	1	2-methylcitrate synthase	putative enzyme; Not classified	349110	349129	-127	-108
TCTGATGCGACGCTGGCGCG	9836.74	+	artJ	b0860	899067	899798	-1	arginine transporter subunit	transport; Transport of small molecules: Amino acids, amines	900025	900044	-246	-227
TCGGATGCGGCGTGAACGCC	9274.71	-	leuQ	b4370	4604338	4604424	-1	tRNA-Leu	NA	4604653	4604672	-248	-229
TCGGATGCGGCGTGAACGCC	8722.06	+	iscR	b2531	2659665	2660153	-1	DNA-binding transcriptional repressor	2.3 information transfer; protein related	2660424	2660443	-290	-271
TCGGATGCGGCGTGAACGCC	8722.06	+	iscR	b2531	2659665	2660153	-1	DNA-binding transcriptional repressor	2.3 information transfer; protein related	2660515	2660534	-381	-362
TCGGATGCGGCGTGAACGCA	8205.86	-	yafJ	b0223	244327	245094	1	predicted amidotransfease	putative enzyme; Not classified	244244	244263	-84	-65
CCGGATGCGGCGTGAACGTC	8179.78	+	nepI	b3662	3838572	3839762	-1	predicted transporter	putative transport; Not classified	3839901	3839920	-158	-139
CCGGATAGGGCGCTCGCGCC	7992.92	-	yodA	b1973	2039399	2040049	1	conserved metal-binding protein	NA	2039186	2039205	-214	-195
CCGGATGCGACGCAAATGCG	7588.85	-	glnL	b3869	4053313	4054362	-1	sensory histidine kinase in two-component regulatory system with GlnG	enzyme; Amino acid biosynthesis: Glutamine	4054559	4054578	-216	-197
CCTGATGCGACGCTGAAGCG	7530.09	-	gatY	b2096	2174372	2175226	-1	D-tagatose 1, 6-bisphosphate aldolase 2, catalytic subunit	enzyme; Degradation of small molecules: Carbon compounds	2175446	2175465	-239	-220
TCGGATGCGGCGTGAACGCC	6992.96	+	purC	b2476	2594927	2595640	-1	phosphoribosylaminoimidazole-succinocarboxamidesynthetase	enzyme; Purine ribonucleotide biosynthesis	2595709	2595728	-88	-69
TCGGATGCGGCGTGAACGCC	6992.96	+	iscR	b2531	2659665	2660153	-1	DNA-binding transcriptional repressor	2.3 information transfer; protein related	2660333	2660352	-199	-180
CCGGATAAAGCGTTCACGCC	6389.43	-	sapA	b1294	1353491	1355134	-1	predicted antimicrobial peptide transporter subunit	putative transport; Not classified	1355393	1355412	-278	-259
CCTGATGCGACGCTGATGCG	6255.47	-	caiB	b0038	37898	39115	-1	crotonobetainyl CoA:carnitine CoA transferase	enzyme; Central intermediary metabolism: Pool, multipurpose conversions	39213	39232	-117	-98
CCGGATGCGGTGTAAACATA	6255.08	+	gatY	b2096	2174372	2175226	-1	D-tagatose 1, 6-bisphosphate aldolase 2, catalytic subunit	enzyme; Degradation of small molecules: Carbon compounds	2175397	2175416	-190	-171
CCTGATGTGACGCTGGCGCG	6036.18	-	rbfA	b3167	3310799	3311200	-1	30s ribosome binding factor	factor; Proteins - translation and modification	3311290	3311309	-109	-90
CCGGATAAGGCGTTCACTCC	5871.78	-	yijF	b3944	4135063	4135680	-1	conserved protein	NA	4135822	4135841	-161	-142
CCGGATGCGGCGGGGACGCC	5129.17	-	artJ	b0860	899067	899798	-1	arginine transporter subunit	transport; Transport of small molecules: Amino acids, amines	899986	900005	-207	-188
TCGGATGCGACGCGAGCGCC	5120.06	-	codB	b0336	354146	355405	1	cytosine transporter	transport; Transport of small molecules: Nucleosides, purines, pyrimidines	353925	353944	-222	-203
GCGGATATGGCGTTCACGCC	5037.06	-	iscR	b2531	2659665	2660153	-1	DNA-binding transcriptional repressor	2.3 information transfer; protein related	2660341	2660360	-207	-188
TCGAATAAGGCGTTCACGCC	5003.86	-	cho	b1741	1821539	1822426	1	endonuclease of nucleotide excision repair	putative enzyme; Not classified	1821365	1821384	-175	-156
CCTGGTAAGTCGTTTACGCC	4785.23	+	ytfL	b4218	4437895	4439238	-1	predicted inner membrane protein	putative transport; Not classified	4439486	4439505	-267	-248
CCGGATGCAGCGTGAACGCC	4411.86	+	nrdB	b2235	2345406	2346536	1	ribonucleoside diphosphate reductase 1, beta subunit, ferritin-like protein	enzyme; 2'-Deoxyribonucleotide metabolism	2345271	2345290	-136	-117
TCGGATAAGGCGCTCGCGCC	4361.78	+	lacA	b0342	360473	361084	-1	thiogalactoside acetyltransferase	enzyme; Degradation of small molecules: Carbon compounds	361113	361132	-48	-29
GCGGATAAGGCGTCCACGCC	4334.12	-	fadH	b3081	3229687	3231705	1	2, 4-dienoyl-CoA reductase, NADH and FMN-linked	orf; Not classified	3229484	3229503	-204	-185
CCAGATAAGGTGTTTACGCT	4009.51	-	yhiP	b3496	3638885	3640354	1	predicted transporter	putative transport; Not classified	3638646	3638665	-240	-221
CCGAGTAAGGTGTTCACGCC	3789.58	+	lldP	b3603	3775422	3777077	1	L-lactate permease	transport; Transport of small molecules: Carbohydrates, organic acids, alcohols	3775093	3775112	-330	-311
CCTGATGCGATGCTAATGCG	3672.25	-	appA	b0980	1039840	1041138	1	phosphoanhydride phosphorylase	enzyme; Central intermediary metabolism: Pool, multipurpose conversions	1039782	1039801	-59	-40
TCGGATGCGGCGCGAGCGCC	3649.46	-	lacA	b0342	360473	361084	-1	thiogalactoside acetyltransferase	enzyme; Degradation of small molecules: Carbon compounds	361121	361140	-56	-37
CCGGATGTGGCGCGAGCGCC	3455.46	+	yodA	b1973	2039399	2040049	1	conserved metal-binding protein	NA	2039178	2039197	-222	-203
GTGGATAAGACGTTCACGCC	3335.99	-	nepI	b3662	3838572	3839762	-1	predicted transporter	putative transport; Not classified	3839909	3839928	-166	-147
GCAAATGAGAAATATACGCA	3320.53	+	fhuE-hinT	b1102-b1103	1158585, 1161108	1160774, 1161467	-1, 1	ferric-rhodotorulic acid outer membrane transporter---purine nucleoside phosphoramidase	transport; Transport of small molecules: Cations---NA	1160869	1160888	-114,-240	-95,-221
CCAGATGCGGCGTGAACGCC	3078.25	-	feoA	b3408	3538185	3538412	1	ferrous iron transporter, protein A	transport; Transport of small molecules: Cations	3537782	3537801	-404	-385
GCGAATCTGGAGCTGACGCG	2967.86	+	trmA-btuB	b3965-b3966	4160193, 4161662	4161293, 4163506	-1, 1	tRNA (uracil-5-)-methyltransferase---vitamin B12/cobalamin outer membrane transporter	enzyme; Aminoacyl tRNA synthetases, tRNA modification---membrane; Outer membrane constituents	4161454	4161473	-180,-209	-161,-190
CCGGATGCGGCGTGAATGCC	2830.57	+	tyrB	b4054	4265137	4266330	1	tyrosine aminotransferase, tyrosine-repressible, PLP-dependent	enzyme; Amino acid biosynthesis: Tyrosine	4264913	4264932	-225	-206
GCGATGACGACGAACACGCA	2826.39	-	fadD	b1805	1886085	1887770	-1	acyl-CoA synthetase (long-chain-fatty-acid--CoA ligase)	enzyme; Degradation of small molecules: Fatty acids	1887788	1887807	-37	-18
GCTATGCAGAAAATTGCGCA	2651.83	-	atoD	b2221	2321469	2322131	1	acetyl-CoA:acetoacetyl-CoA transferase, alpha subunit	enzyme; Degradation of small molecules: Fatty acids	2321307	2321326	-163	-144
CCGAATAATGCGTTCACGCC	2638.72	+	yafJ	b0223	244327	245094	1	predicted amidotransfease	putative enzyme; Not classified	244236	244255	-92	-73
CGGGATAAGGCGTTTACGCT	2390.39	-	rbfA	b3167	3310799	3311200	-1	30s ribosome binding factor	factor; Proteins - translation and modification	3311327	3311346	-146	-127
CCGAATGAAGCGTTTATGCC	2331.66	-	glpX	b3925	4112592	4113602	-1	fructose 1, 6-bisphosphatase II	phenotype; Not classified	4113710	4113729	-127	-108
GCAGATAAGGCGTTCACGCC	2304.97	+	feoA	b3408	3538185	3538412	1	ferrous iron transporter, protein A	transport; Transport of small molecules: Cations	3537774	3537793	-412	-393
CCTAATACGACAAAAGCCCA	1990.99	+	yfaA	b2230	2332978	2334666	-1	predicted protein	NA	2334728	2334747	-81	-62
CCGGATTAAGCGTTTACGAC	1873.15	+	metF	b3941	4130639	4131529	1	5, 10-methylenetetrahydrofolate reductase	enzyme; Central intermediary metabolism: Pool, multipurpose conversions	4130376	4130395	-264	-245
GCTATGCAGAAATTTGCACA	1782.85	+	atoD	b2221	2321469	2322131	1	acetyl-CoA:acetoacetyl-CoA transferase, alpha subunit	enzyme; Degradation of small molecules: Fatty acids	2321286	2321305	-184	-165
CCGGATACGGCATGAACGCT	1346.55	+	cydA	b0733	770681	772249	1	cytochrome d terminal oxidase, subunit I	enzyme; Energy metabolism, carbon: Electron transport	769900	769919	-782	-763
CCTGATCCGGCCTACATGCC	1310.16	+	psd	b4160	4387415	4388383	-1	phosphatidylserine decarboxylase	enzyme; Macromolecule synthesis, modification: Phospholipids	4388414	4388433	-50	-31
CCTCTTTCGGTGTTAGCGTA	1229.98	+	clpP	b0437	455901	456524	1	proteolytic subunit of ClpA-ClpP and ClpX-ClpP ATP-dependent serine proteases	enzyme; Degradation of proteins, peptides, glyco	455755	455774	-147	-128
CCGGATGCAGCCTACACGCG	1180.74	-	nrdG	b4237	4457923	4458387	-1	anaerobic ribonucleotide reductase activating protein	enzyme; Central intermediary metabolism: Nucleotide interconversions	4458411	4458430	-43	-24
GCTCTTCCAGCCCTAACGCC	1045.71	-	priA-rpmE	b3935-b3936	4122635, 4125036	4124833, 4125248	-1, 1	Primosome factor n' (replication factor Y)---50S ribosomal subunit protein L31	factor; DNA - replication, repair, restriction/modification---structural component; Ribosomal proteins - synthesis, modification	4124990	4125009	-176,-47	-157,-28
ACGGATAAGGCTTTCACGCC	1017.56	+	malF	b4033	4241554	4243098	-1	maltose transporter subunit	transport; Transport of small molecules: Carbohydrates, organic acids, alcohols	4243121	4243140	-42	-23
GCTATTGAAGAATTTGCGCC	987.555	-	nhaA	b0019	17489	18655	1	sodium-proton antiporter	transport; Transport of small molecules: Cations	17367	17386	-123	-104
CCGGTTACGGTATAATCGCG	912.026	-	ycbZ-ycbG	b0955-b0956	1015762, 1017708	1017522, 1018160	-1, 1	predicted peptidase---conserved protein	putative enzyme; Not classified---putative enzyme; Not classified	1017554	1017573	-51,-155	-32,-136
GCGGATGCGGCGCGAGTGCC	870.671	-	yebE	b1846	1927072	1927731	-1	conserved protein	NA	1928011	1928030	-299	-280
CCGGATTCGTCGTAAACGCT	773.651	-	metF	b3941	4130639	4131529	1	5, 10-methylenetetrahydrofolate reductase	enzyme; Central intermediary metabolism: Pool, multipurpose conversions	4130384	4130403	-256	-237
ACTCAGGCGGTTAATACGCC	652.12	-	ychJ-rssA	b1233-b1234	1287897, 1288429	1288355, 1289373	-1, 1	conserved protein---conserved protein	NA---NA	1288382	1288401	-46,-48	-27,-29
GCGCATCAGGCATTTATGCG	642.498	-	ygdL	b2812	2943058	2943864	-1	conserved protein	putative enzyme; Not classified	2943910	2943929	-65	-46
GCGGACAAGGCACTCGCGCC	638.5	+	yebE	b1846	1927072	1927731	-1	conserved protein	NA	1928003	1928022	-291	-272
CCGGAGAGGGTGCTAAGGCC	631.329	+	galE	b0759	790262	791278	-1	UDP-galactose-4-epimerase	enzyme; Degradation of small molecules: Carbon compounds	791493	791512	-234	-215
CCGGATGCGACGCTGTCGTG	576.658	-	hypF	b2712	2833195	2835447	-1	carbamoyl phosphate phosphatase and maturation protein for [NiFe] hydrogenases	regulator; Energy metabolism, carbon: Anaerobic respiration	2835494	2835513	-66	-47
TCGCATCCGGCAATTGCACC	559.815	+	eutH	b2452	2564903	2566129	-1	predicted inner membrane protein	putative transport; Degradation of small molecules: Amines	2566234	2566253	-124	-105
GGGGTTAAGGCGCTGACGGC	552.988	-	istR-tisA	b4616-b4617	3851141, 3851466	3851280, 3851579	-1, 1	sRNAs IstR-1 and IstR-2, tisB regulators---lexA-regulated predicted protein	NA---NA	3851429	3851448	-168,-38	-149,-19
CTGGATGCGGCGCAAACGCT	423.844	-	agaS	b3136	3279998	3281152	1	tagatose-6-phosphate ketose/aldose isomerase	putative enzyme; Not classified	3279786	3279805	-213	-194
CCTGATGCGGCGCATTAGCA	389.819	+	appA	b0980	1039840	1041138	1	phosphoanhydride phosphorylase	enzyme; Central intermediary metabolism: Pool, multipurpose conversions	1039772	1039791	-69	-50
CCGGATCTGGTCTGAACGCC	386.476	-	yegP	b2080	2163213	2163545	1	predicted protein	NA	2163055	2163074	-159	-140
GCGGATAAGGCGTTTTTGCC	379.569	+	ygaY	b2681	2806338	2807515	1	NA	NA	2806159	2806178	-180	-161
TCGGATAGGGCGTTCACGCC	349.086	-	tldD	b3244	3388605	3390050	-1	predicted peptidase	phenotype; Not classified	3390382	3390401	-351	-332
CCCGATGCGACGCTAAAGCG	325.572	+	gntT	b3415	3544581	3545897	1	gluconate transporter, high-affinity GNT I system	transport; Transport of small molecules: Carbohydrates, organic acids, alcohols	3544246	3544265	-336	-317
CCGGATGCGGCATCAGTGCA	303.165	-	insH-mmuP	b0259-b0260	273325, 274549	274341, 275952	-1, 1	IS5 transposase and trans-activator---CP4-6 prophage; predicted S-methylmethionine transporter	8.3 extrachromosomal; transposon related---putative transport; Not classified	274606	274625	-284, 56	-265, 75
GTGGAGAAGTCGAATACGCA	298.288	-	yhjV	b3539	3698586	3699857	1	predicted transporter	putative transport; Not classified	3698501	3698520	-86	-67
CCGGAACTGGAGTTGACACA	261.066	+	yhbX	b3173	3318010	3319635	-1	predicted hydrolase, inner membrane	putative enzyme; Not classified	3319895	3319914	-279	-260
ACTGATACGGTGCTTTGGCC	245.935	+	ybhK-moaA	b0780-b0781	814962, 816267	815870, 817256	-1, 1	predicted transferase with NAD(P)-binding Rossmann-fold domain---molybdopterin biosynthesis protein A	putative structure; Not classified---enzyme; Biosynthesis of cofactors, carriers: Molybdopterin	816173	816192	-322,-95	-303,-76
CCGGATATGGCGTTAACCGC	221.225	-	yrbA	b3190	3334571	3334825	-1	predicted DNA-binding transcriptional regulator	NA	3334955	3334974	-149	-130
AGGGAGGCTGCGTATGCGCC	207.643	-	puuP	b1296	1355826	1357211	-1	putrescine importer	putative transport; Not classified	1357319	1357338	-127	-108
GCGGGGGAAACGTTTACGGA	194.997	-	rhtC	b3823	4005780	4006400	1	threonine efflux system	4.S.180 transport; substrate; threonine	4005750	4005769	-31	-12
ACAGTTCAGACGTTTACCCA	193.476	+	ycfT-lolC	b1115-b1116	1173315, 1174650	1174388, 1175849	-1, 1	predicted inner membrane protein---outer membrane-specific lipoprotein transporter subunit	NA---NA	1174578	1174597	-209,-73	-190,-54
CCGGATGCGACGCTTGTCGC	160.428	-	fadH	b3081	3229687	3231705	1	2, 4-dienoyl-CoA reductase, NADH and FMN-linked	orf; Not classified	3229437	3229456	-251	-232
CCGAAGGTGGCGTATGCATA	135.093	-	chpS	b4224	4446470	4446721	1	antitoxin of the ChpB-ChpS toxin-antitoxin system	phenotype; Not classified	4446263	4446282	-208	-189
CCCGATACGGACTTTACATA	131.382	+	mltB-srlA	b2701-b2702	2822513, 2823854	2823598, 2824417	-1, 1	membrane-bound lytic murein transglycosylase B---glucitol/sorbitol-specific enzyme IIC component of PTS	enzyme; Murein sacculus, peptidoglycan---transport; Transport of small molecules: Carbohydrates, organic acids, alcohols	2823679	2823698	-100,-176	-81,-157
GCTTATCCGGCCTACACGCG	85.6602	+	ugpA	b3452	3588047	3588934	-1	glycerol-3-phosphate transporter subunit	transport; Transport of small molecules: Carbohydrates, organic acids, alcohols	3588971	3588990	-56	-37
GCACTTGAGATAAAAACGCA	84.902	+	glyV	b4163	4390383	4390458	1	tRNA-Gly	NA	4390259	4390278	-125	-106
CCGCAGCGGGTCTTTGAGCC	75.4059	+	ychM	b1206	1258347	1260026	-1	predicted transporter	NA	1260124	1260143	-117	-98
CCTGATTCGCCGTTATCGCG	57.5014	-	hscB	b2527	2656974	2657489	-1	DnaJ-like molecular chaperone specific for IscU	NA	2657515	2657534	-45	-26
GCGAAGACGAACAATAAGGC	56.9049	+	pheA	b2599	2735767	2736927	1	fused chorismate mutase P/prephenate dehydratase	enzyme; Amino acid biosynthesis: Phenylalanine	2735701	2735720	-67	-48
GCGAATAATCCGATTACGGC	36.2161	+	amyA	b1927	2004180	2005667	1	cytoplasmic alpha-amylase	enzyme; Degradation of polysaccharides	2004125	2004144	-56	-37
CCTAAGCAGTAAATTGGGCC	33.9143	-	crr	b2417	2533856	2534365	1	glucose-specific enzyme IIA component of PTS	enzyme; Transport of small molecules: Carbohydrates, organic acids, alcohols	2533829	2533848	-28	-9
GCTGTGACAACGGTAACGCC	27.6935	-	yfaV	b2246	2356885	2358174	-1	predicted transporter	putative transport; Not classified	2358198	2358217	-43	-24
GTAAATTCGGTGTTGTCGGA	0.0251474	+	rhaD	b3902	4091471	4092295	-1	rhamnulose-1-phosphate aldolase	enzyme; Degradation of small molecules: Carbon compounds	4092310	4092329	-34	-15
Hits of motif 4 at prior probability set to 0.7 (gene-encoding regions)
Site	Score	Motif Strand	Corresponding gene	Gene locus	Gene position		Gene strand	Gene product	Gene function	Hit distance downstream TSS
CCTGAGGAGGCATAAGCGCA	11622800	-	yraK	b3145	3289363	3290454	1	predicted fimbrial-like adhesin protein	orf; Not classified	49	68
CCGGTTACGAAATTAGCGCC	332247	+	arnA	b2255	2366061	2368043	1	fused UDP-L-Ara4N formyltransferase/UDP-GlcA C-4'-decarboxylase	putative enzyme; Not classified	65	84
CCGCAGCAGGAGTATACGCG	299329	+	yejF	b2180	2274322	2275911	1	fused predicted oligopeptide transporter subunits of ABC superfamilly: ATP-binding components	putative transport; Not classified	1549	1568
GCGGAGGAGCTGCTAGCGCA	289968	-	yjhP	b4306	4530460	4531206	-1	KpLE2 phage-like element; predicted methyltransferase	putative enzyme; Not classified	365	384
CCGGATCAGACGCAAACGCG	231660	+	ccmF	b2196	2290983	2292926	-1	heme lyase, CcmF subunit	putative enzyme; Energy metabolism, carbon: Electron transport	1017	1036
CCGGATGCGGTGTTCACGCC	159288	-	fbp	b4232	4452634	4453632	-1	fructose-1,6-bisphosphatase I	enzyme; Central intermediary metabolism: Gluconeogenesis	469	488
CCGGACGAGGCATATGCGCC	139065	-	xdhD	b2881	3019338	3022208	1	fused predicted xanthine/hypoxanthine oxidase: molybdopterin-binding subunit/Fe-S binding subunit	putative enzyme; Not classified	2170	2189
CCTGTTGCGATGCTTGCGCG	130664	+	ycbZ	b0955	1015762	1017522	-1	predicted peptidase	putative enzyme; Not classified	60	79
GCGGAGTAGGGGCTAACGCC	129110	-	ypfH	b2473	2591094	2591792	-1	predicted hydrolase	NA	388	407
GCTAATGCGACCCATGCACC	100259	+	yfcJ	b2322	2436964	2438142	-1	predicted transporter	putative transport; Not classified	260	279
GCGGATACGGCGCAAACGGC	81248.1	-	pssA	b2585	2720749	2722104	1	phosphatidylserine synthase (CDP-diacylglycerol-serine O-phosphatidyltransferase)	enzyme; Macromolecule synthesis, modification: Phospholipids	1307	1326
GCTGTTTAGGCCATTGCGCC	60813.1	+	yidJ	b3678	3854934	3856427	-1	predicted sulfatase/phosphatase	putative enzyme; Not classified	1054	1073
CCTCTTCCGACGTTGACGGC	60227.5	-	polA	b3863	4044989	4047775	1	DNA polymerase I	enzyme; DNA - replication, repair, restriction/modification	1818	1837
CCTGATGTGGTGCATGCGCA	49925.9	-	glgA	b3429	3564623	3566056	-1	glycogen synthase	enzyme; Macromolecule synthesis, modification: Polysaccharides - (cytoplasmic)	1028	1047
CCGATTGCGAAATAAACGCC	46091.3	-	yfiQ	b2584	2717975	2720635	1	fused predicted acyl-CoA synthetase: NAD(P)-binding subunit/ATP-binding subunit	NA	450	469
CCGGAGGCGAAATTAGCGTA	40451.4	-	dcuS	b4125	4348054	4349685	-1	sensory histidine kinase in two-component regulatory system with DcuR, regulator of anaerobic fumarate respiration	putative regulator; Not classified	253	272
GCGGATCAGGTGTTTACGCT	40013.4	-	wzc	b2060	2131514	2133676	-1	protein-tyrosine kinase	NA	1703	1722
CCGCAGGCGGCGCTGGCACA	36761.1	+	mtlD	b3600	3772447	3773595	1	mannitol-1-phosphate dehydrogenase, NAD(P)-binding	enzyme; Degradation of small molecules: Carbon compounds	1060	1079
CCGGTTGAGATCATGGCACA	36362.8	+	yagQ	b0283	296994	297950	-1	conserved protein	NA	262	281
GCTATGCAGGCGATTACGCG	31838.4	+	accD	b2316	2431034	2431948	-1	acetyl-CoA carboxylase, beta (carboxyltranferase) subunit	enzyme; Fatty acid and phosphatidic acid biosynthesis	727	746
ACTGATGCGGCGCAAACACC	29208.6	+	tpx	b1324	1386329	1386835	-1	lipid hydroperoxide peroxidase	enzyme; Detoxification	314	333
CCGAATGAAGCGATAACGCC	25147.5	-	yegI	b2070	2147063	2149009	-1	conserved protein	putative factor; Not classified	194	213
CCGGAGAAGGTGCTATCGCC	24049.8	-	alaS	b2697	2817403	2820033	-1	alanyl-tRNA synthetase	enzyme; Aminoacyl tRNA synthetases, tRNA modification	517	536
GCGGATACTGCGTATACGGC	23908.7	+	flhA	b1879	1960996	1963074	-1	predicted flagellar export pore protein	structural component; Surface structures	907	926
GCGGTGCAGGAGATTGCACA	21867.7	+	fliT	b1926	2003737	2004102	1	predicted chaperone	regulator; Surface structures	127	146
CAGGATACGACCTTTACGGC	20834.4	-	aceF	b0115	125695	127587	1	pyruvate dehydrogenase, dihydrolipoyltransacetylase component E2	enzyme; Energy metabolism, carbon: Pyruvate dehydrogenase	1052	1071
GCGCATTCGGCCCTTGCACG	20261.7	+	gcvT	b2905	3047595	3048689	-1	aminomethyltransferase, tetrahydrofolate-dependent, subunit (T protein) of glycine cleavage complex	enzyme; Central intermediary metabolism: Pool, multipurpose conversions	639	658
GCGAATACGGACCAAACGGA	19636.4	-	bamD	b2595	2734168	2734905	1	predicted lipoprotein	NA	186	205
CTGGATGCGATGATTGCGCA	19621	-	eutL	b2439	2553763	2554422	-1	predicted carboxysome structural protein with predicted role in ethanolamine utilization	NA	344	363
GCGATGGCGATCATTACGCC	17874.1	-	prlC	b3498	3641163	3643205	-1	oligopeptidase A	enzyme; Degradation of proteins, peptides, glyco	1684	1703
ACGCTTACGAAATTGGCGCA	16931.3	+	nrdE	b2675	2799370	2801514	1	ribonucleoside-diphosphate reductase 2, alpha subunit	enzyme; Central intermediary metabolism: Nucleotide interconversions	1910	1929
CCGGTAGAGACGCAAACGCA	16726.1	+	yifL	b4558	3992545	3992748	1	predicted lipoprotein	NA	121	140
GCTGAGATGGCGCTTACGCA	15229.5	-	torA	b0997	1058479	1061025	1	trimethylamine N-oxide (TMAO) reductase I, catalytic subunit	enzyme; Energy metabolism, carbon: Anaerobic respiration	329	348
ACGAATACGGTTTTTACGCC	14745.2	+	yedY	b1971	2037502	2038506	1	predicted reductase	putative enzyme; Not classified	818	837
GCGGAAAAGGCGTTTACACC	13614.5	-	yfaZ	b2250	2361755	2362297	-1	predicted outer membrane porin protein	NA	286	305
CCTATTACGGTTTTAGCGCC	12780.8	-	hcaT	b2536	2664729	2665868	-1	predicted 3-phenylpropionic transporter	transport; Degradation of small molecules: Carbon compounds	463	482
CCAGATGAGGTATTTACGGC	11705.1	+	dcuR	b4124	4347338	4348057	-1	DNA-binding response regulator in two-component regulatory system with DcuS	putative regulator; Not classified	118	137
GCAAAGGAGAAGTTAGCGCC	11205.6	+	alaS	b2697	2817403	2820033	-1	alanyl-tRNA synthetase	enzyme; Aminoacyl tRNA synthetases, tRNA modification	1073	1092
CCTCTGGCGGCGAATGCACC	10566.7	-	visC	b2906	3049137	3050339	-1	predicted oxidoreductase with FAD/NAD(P)-binding domain	NA	1070	1089
GCGCTTCCTACGTTTACGCA	10150.8	+	ybfM	b0681	707557	708963	1	predicted outer membrane porin	NA	1127	1146
CCGAAGAAGATGTTATCGCC	9590.36	-	rffH	b3789	3971631	3972512	1	glucose-1-phosphate thymidylyltransferase	6.3 cell structure; surface antigens (ECA, O antigen of LPS)	319	338
GCGATGCCGACGTTGACGGC	9420.16	+	hisF	b2025	2093868	2094644	1	imidazole glycerol phosphate synthase, catalytic subunit with HisH	enzyme; Amino acid biosynthesis: Histidine	662	681
GCGGTTACGGCCTTTGTGCA	9173.76	+	rplP	b3313	3446781	3447191	-1	50S ribosomal subunit protein L16	structural component; Ribosomal proteins - synthesis, modification	358	377
CCTATTACGATGAAGACGGC	8977.76	+	yejH	b2184	2278654	2280414	1	predicted ATP-dependet helicase	putative enzyme; Not classified	1484	1503
GCTCCGGCGGCCCTTACGCC	8949.69	-	hslV	b3932	4119780	4120310	-1	peptidase component of the HslUV protease	enzyme; Degradation of proteins, peptides, glyco	142	161
GCTGATGCGATCCATGCGGC	8919.02	-	paaK	b1398	1460149	1461462	1	phenylacetyl-CoA ligase	NA	956	975
AAGGTTAAGACGCATACGCC	8887.23	-	yheS	b3352	3479311	3481224	1	fused predicted transporter subunits of ABC superfamily: ATP-binding components	putative transport; Not classified	461	480
CCGATGTAGCCGCTTACGCA	8881.3	+	yfdY	b2377	2493072	2493314	-1	predicted inner membrane protein	NA	185	204
CCGGTGGCGATGTTTGCGCT	8495.01	-	glgX	b3431	3567369	3569342	-1	glycogen debranching enzyme	enzyme; Macromolecule synthesis, modification: Polysaccharides - (cytoplasmic)	1289	1308
GCGATTGAGATGAAAACACC	8461.98	+	focA	b0904	952832	953689	-1	formate transporter	putative transport; Degradation of small molecules: Carbon compounds	716	735
GATGATCAGGTGCTTACGCA	7780.88	-	uvrC	b1913	1990898	1992730	-1	excinuclease UvrABC, endonuclease subunit	enzyme; Degradation of DNA	1208	1227
CCTGGTAAGGTCTTTGCGCA	7750.1	-	uxuR	b4324	4552599	4553372	1	DNA-binding transcriptional repressor	regulator; Degradation of small molecules: Carbon compounds	18	37
GCGCATCCGGCAAAAACGCC	7641.92	+	yceG	b1097	1153335	1154357	1	predicted aminodeoxychorismate lyase	putative enzyme; Not classified	886	905
CCGAAGACGGCAATGGCACC	7320.59	+	ygiB	b3037	3177766	3178437	1	conserved outer membrane protein	NA	538	557
GCGCAGACGGCGCTTACTCA	7317.79	-	yigM	b3827	4009099	4009998	1	predicted inner membrane protein	NA	314	333
CCGCATCCGCAGTTAGCGCC	6901.42	-	yahE	b0319	335149	336012	1	predicted protein	NA	6	25
CCGGTTCACGTGTTAACGCC	6743.93	-	maeB	b2463	2574120	2576399	-1	fused malic enzyme predicted oxidoreductase/predicted phosphotransacetylase	putative enzyme; Not classified	74	93
GCTATGACGACAAATACACC	6451.71	+	ygjJ	b3079	3225823	3226893	1	conserved protein	NA	620	639
GCGCATCCGACGTTACCGCA	6177.2	+	cusS	b0570	592551	593993	-1	sensory histidine kinase in two-component regulatory system with CusR, senses copper ions	putative regulator; Not classified	36	55
CCGAAGAAGGCGCAAACTCC	6138.53	+	bcsA	b3533	3690641	3693259	-1	cellulose synthase, catalytic subunit	putative enzyme; Not classified	120	139
TCTAATCCGACGTATACGCT	6123.28	-	pbpG	b2134	2221960	2222892	-1	D-alanyl-D-alanine endopeptidase	putative enzyme; Murein sacculus, peptidoglycan	302	321
CCGGTGGCGGCGTGAACGCA	6087.31	+	fdnG	b1474	1545425	1548472	1	formate dehydrogenase-N, alpha subunit, nitrate-inducible	7.1 location of gene products; cytoplasm	1313	1332
CCGGAGGCGGCGATGGTGCC	6035.83	-	yicE	b3654	3826968	3828359	1	predicted transporter	putative transport; Not classified	1165	1184
CCGATCAAGGCCCAAACGCC	6013.77	-	prlC	b3498	3641163	3643205	-1	oligopeptidase A	enzyme; Degradation of proteins, peptides, glyco	1294	1313
CCGGTGACGGTGAAAACGCG	5845.83	+	dusA	b4049	4259737	4260729	1	tRNA-dihydrouridine synthase A	NA	400	419
GCGGAACAGGTGCTTACACC	5808.69	-	yaiO	b0358	379293	380066	-1	predicted protein	NA	178	197
CCGTTGTCGACGAATACGCA	5798.65	+	guaA	b2507	2628980	2630557	-1	GMP synthetase (glutamine aminotransferase)	enzyme; Purine ribonucleotide biosynthesis	791	810
ACTTAGACGATATTTGCGCA	5735.58	+	ydcK	b1428	1497493	1498473	-1	predicted enzyme	NA	961	980
ACAGATGCGACGCTGACGCC	5671.61	-	ybaE	b0445	464836	466536	-1	predicted transporter subunit: periplasmic-binding component of ABC superfamily	NA	116	135
CCGGATGCGACCATGGCGTC	5662.52	+	bcsC	b3530	3683723	3687145	-1	cellulose synthase subunit	putative enzyme; Not classified	1250	1269
CCGGATGCGGCGCTGGTGCA	5652.96	-	yhfS	b3376	3502957	3504042	-1	conserved protein	NA	665	684
CCTGATTCGGTGATTGCGCT	5620.85	-	mdtF	b3514	3658437	3661550	1	multidrug transporter, RpoS-dependent	putative transport; Not classified	2112	2131
CCGGAGCAGCCGCTGACGCC	5282.53	+	mrcA	b3396	3520893	3523445	1	fused penicillin-binding protein 1a: murein transglycosylase/murein transpeptidase	enzyme; Murein sacculus, peptidoglycan	2365	2384
GCGGATGCGGTCATTGTGCA	4783.69	+	ybgI	b0710	742050	742793	1	conserved metal-binding protein	NA	169	188
CCGAATACAACAATAACGCC	4743.11	+	putP	b1015	1078528	1080036	1	proline:sodium symporter	transport; Transport of small molecules: Cations	302	321
GCTGTTGCCGCGTTTACGCA	4530.6	+	fhuB	b0153	171462	173444	1	fused iron-hydroxamate transporter subunits of ABC superfamily: membrane components	transport; Transport of small molecules: Cations	963	982
CCGATTGCGGAATTTGCAGA	4496.92	+	ycdX	b1034	1098102	1098839	1	predicted zinc-binding hydrolase	NA	712	731
CCGGAATCGAAATTTGCGCC	4250.2	-	yphH	b2550	2680885	2682078	1	predicted DNA-binding transcriptional regulator	putative regulator; Not classified	108	127
CCTAAGGATGTGCAAACGGC	4241.56	-	ilvB	b3671	3849119	3850807	-1	acetolactate synthase I, large subunit	enzyme; Amino acid biosynthesis: Isoleucine, Valine	1160	1179
CCGGAGATGGAGATAGCGGC	4079.81	-	allR	b0506	532235	533050	1	DNA-binding transcriptional repressor	putative regulator; Not classified	691	710
GCGCAGGCGGCGATTAAGCA	4063.6	+	ascG	b2714	2836276	2837289	-1	DNA-binding transcriptional repressor	regulator; Degradation of small molecules: Carbon compounds	556	575
GCGAATACGACAAATACGCT	3840.23	-	yciO	b1267	1322122	1322742	1	conserved protein	NA	152	171
GCTGTCGAGAACTTTACGCA	3620.54	-	degP	b0161	180884	182308	1	serine endoprotease (protease Do), membrane-associated	enzyme; Degradation of proteins, peptides, glycopeptides	1340	1359
GCTGATGCCGCGTTGGCGCA	3508.29	-	yggG	b2936	3079935	3080693	1	predicted peptidase	NA	599	618
CCGAATGGGGTGTTAACGAC	3430.23	-	citE	b0616	648805	649713	-1	citrate lyase, citryl-ACP lyase (beta) subunit	enzyme; Central intermediary metabolism: Pool, multipurpose conversions	646	665
ACGAATTCGAGGAATGCGCC	3356.82	+	pgk	b2926	3069481	3070644	-1	phosphoglycerate kinase	enzyme; Energy metabolism, carbon: Glycolysis	56	75
CAGGATGCGGCCAATACGGC	3354.39	-	ffh	b2610	2744456	2745817	-1	Signal Recognition Particle (SRP) component with 4.5S RNA (ffs)	transport; Protein, peptide secretion	665	684
CCGGTTTCGAAGTAGAGGCA	3285.63	+	eutB	b2441	2555340	2556701	-1	ethanolamine ammonia-lyase, large subunit, heavy chain	enzyme; Degradation of small molecules: Amines	497	516
ACGGTGTAGGTGATAGCGGC	3105.2	+	menA	b3930	4117446	4118372	-1	1,4-dihydroxy-2-naphthoate octaprenyltransferase	enzyme; Biosynthesis of cofactors, carriers: Menaquinone, ubiquinone	500	519
CCGGTGCCGGAACATGCGGA	3092.07	+	yagH	b0271	286013	287623	1	CP4-6 prophage; predicted xylosidase/arabinosidase	putative enzyme; Not classified	1360	1379
GCGATTGAGATGCTGGCGGC	2990.12	+	yedA	b1959	2027563	2028483	1	predicted inner membrane protein	putative membrane; Not classified	544	563
GCTCAGGCGGTGCATACGAC	2958.64	-	yfcL	b2325	2441913	2442191	-1	predicted protein	NA	113	132
ACGCTGGCGACAATGACGCC	2927.24	+	mdoD	b1424	1494880	1496535	1	glucan biosynthesis protein, periplasmic	putative structure; Not classified	214	233
CCTGTTGAGGACTATACAGT	2920.99	-	yjiC	b4325	4553513	4554343	-1	predicted protein	NA	398	417
GCGCAGCAGAAGTTTACGAC	2915.24	-	kdsD	b3197	3339288	3340274	1	D-arabinose 5-phosphate isomerase	putative enzyme; Not classified	596	615
CCCCTTACGATCCTTACGGA	2909.08	-	yihL	b3872	4058470	4059180	1	predicted DNA-binding transcriptional regulator	putative regulator; Not classified	182	201
CCGAAAACGACCATTACGGC	2858.53	+	htpX	b1829	1909719	1910600	-1	predicted endopeptidase	orf; Adaptations, atypical conditions	827	846
GCGGGGCCGAAATTTGCGCA	2831.38	-	rutB	b1011	1071394	1072086	-1	predicted enzyme	putative enzyme; Not classified	104	123
CCGATTCAGGCCTATGCATA	2810.61	-	yjiE	b4327	4555401	4556312	-1	predicted DNA-binding transcriptional regulator	putative regulator; Not classified	80	99
CTTAATCCGGCGCTGACGCC	2772.64	+	ptsA	b3947	4137743	4140244	-1	fused predicted PTS enzymes: Hpr component/enzyme I component/enzyme IIA component	4.S.173 transport; substrate; sugar	1874	1893
ACGAAGCCGAAGCAAACGGC	2770.59	+	dcuA	b4138	4363495	4364796	-1	C4-dicarboxylate antiporter	transport; Transport of small molecules: Carbohydrates, organic acids, alcohols	23	42
CCTGTTCAAACATTAGCGCA	2710.75	-	slmA	b3641	3812517	3813113	1	division inhibitor	putative regulator; Not classified	336	355
CCTAATGCGGTGCCGACACC	2632.23	+	nhaB	b1186	1232399	1233940	-1	sodium:proton antiporter	transport; Transport of small molecules: Cations	905	924
CCGCTGGAGGAGCGTACGCC	2579.89	+	ybhD	b0768	798845	799798	-1	predicted DNA-binding transcriptional regulator	putative regulator; Not classified	353	372
CCTCTTCCGGCGCTAACCCA	2484.88	+	yfbT	b2293	2409461	2410111	-1	predicted hydrolase or phosphatase	putative enzyme; Not classified	537	556
CCGGATCCGGAACATGCGAA	2339.79	+	kdsA	b1215	1267388	1268242	1	3-deoxy-D-manno-octulosonate 8-phosphate synthase	enzyme; Surface polysaccharides & antigens	724	743
GTTCAGCAGACGCTTACGCA	2256.26	-	tatC	b3839	4020759	4021535	1	TatABCE protein translocation system subunit	NA	47	66
TCGCAGGCGACAAATACGCA	2178.3	-	glnA	b3870	4054648	4056057	-1	glutamine synthetase	enzyme; Amino acid biosynthesis: Glutamine	544	563
CCGGATTTGATGCTAACGGC	2174.66	+	flgK	b1082	1137601	1139244	1	flagellar hook-filament junction protein 1	structural component; Surface structures	944	963
GCAAAGGCGACGATGACGCC	2145.77	-	ybbW	b0511	536857	538311	1	predicted allantoin transporter	putative transport; Not classified	1369	1388
GCGGAGGAGGCGGTGGCGGC	2136.07	-	amiB	b4169	4394088	4395425	1	N-acetylmuramoyl-l-alanine amidase II	enzyme; Murein sacculus, peptidoglycan	387	406
ACGGTGACGACGCAGGCACA	2099.57	-	entC	b0593	624108	625283	1	isochorismate synthase 1	enzyme; Biosynthesis of cofactors, carriers: Enterochelin	1092	1111
CCTCAGTAGAAGATTGCTCA	2023.44	-	kefC	b0047	47769	49631	1	potassium:proton antiporter	transport; Transport of small molecules: Cations	1143	1162
GCGCAGCAGGTGCTGACGGC	1965.24	-	ddpF	b1483	1555136	1556062	-1	D-ala-D-ala transporter subunit	putative transport; Not classified	230	249
CCACAGCAGGTATTTGCGCA	1907.59	+	lacY	b0343	361150	362403	-1	lactose/galactose transporter	4.S.99 transport; substrate; lactose	1021	1040
GCGCAGCAGAAACTAGAGCC	1858.05	-	trpD	b1263	1317813	1319408	-1	fused glutamine amidotransferase (component II) of anthranilate synthase/anthranilate phosphoribosyl transferase	enzyme; Amino acid biosynthesis: Tryptophan	1010	1029
CCGGAGATGATCATGACGCC	1853.26	+	ldcC	b0186	209679	211820	1	lysine decarboxylase 2, constitutive	enzyme; Energy metabolism, carbon: Pyruvate dehydrogenase	1840	1859
CCTATTTTGACCATTACGCC	1772.05	-	hyfB	b2482	2599840	2601858	1	hydrogenase 4, membrane subunit	enzyme; Energy metabolism, carbon: Anaerobic respiration	742	761
GCGGGTCCGGCCAAAACGCC	1703.48	-	fumA	b1612	1684755	1686401	-1	fumarate hydratase (fumarase A), aerobic Class I	enzyme; Energy metabolism, carbon: TCA cycle	365	384
CCGGAGAAGAAGGTGACACC	1696.66	+	rraA	b3929	4116868	4117353	-1	ribonuclease E (RNase E) inhibitor protein	putative enzyme; Biosynthesis of cofactors, carriers: Menaquinone, ubiquinone	65	84
GCGATGATGACGTTAACGCA	1685.56	+	ubiD	b3843	4023011	4024504	1	3-octaprenyl-4-hydroxybenzoate decarboxylase	NA	1202	1221
GCGGTGAAGGAGATGAGGCC	1667.09	-	aphA	b4055	4267437	4268150	1	acid phosphatase/phosphotransferase, class B, non-specific	enzyme; Central intermediary metabolism: Nucleotide hydrolysis	72	91
GCTAAGAAAACGCTGACGCC	1664.63	+	yfaX	b2248	2359451	2360233	-1	predicted DNA-binding transcriptional regulator	putative regulator; Not classified	616	635
CCTATGCAGAAAAAAACGGC	1625.78	-	ssuA	b0936	995208	996167	-1	alkanesulfonate transporter subunit	NA	292	311
GCGCATCAGGTGCTTGAGCA	1609.37	+	yehM	b2120	2203717	2205996	1	predicted protein	NA	2125	2144
CTGGATGCGATGCAGACGGA	1587.98	+	frsA	b0239	256527	257771	1	hydrolase, binds to enzyme IIA(Glc)	NA	607	626
CTGGATACGGAGCCTACGCA	1568.05	-	yqaB	b2690	2814959	2815525	-1	predicted hydrolase	putative enzyme; Not classified	500	519
CCGGCGCAGGCGCTGACGCC	1506.04	+	flgB	b1073	1130241	1130657	1	flagellar component of cell-proximal portion of basal-body rod	structural component; Surface structures	220	239
GCGCATCCGGCACATACCCC	1505.04	+	hypF	b2712	2833195	2835447	-1	carbamoyl phosphate phosphatase and maturation protein for [NiFe] hydrogenases	regulator; Energy metabolism, carbon: Anaerobic respiration	1110	1129
CCGGTGGCGACATTAACACT	1473.99	+	ushA	b0480	504138	505790	1	bifunctional UDP-sugar hydrolase/5'-nucleotidase	enzyme; Central intermediary metabolism: Sugar-nucleotide biosynthesis, conversions	242	261
CGTAATGAGGCACTGACGCG	1473.35	-	yrfF	b3398	3524491	3526626	1	predicted inner membrane protein	putative enzyme; Not classified	1399	1418
CCTAATACGATGATAGCGGT	1459.54	-	xylH	b3568	3731743	3732924	1	D-xylose transporter subunit	putative transport; Not classified	670	689
ACTCATCCGCCGTTTGCGCC	1442.66	+	pssA	b2585	2720749	2722104	1	phosphatidylserine synthase (CDP-diacylglycerol-serine O-phosphatidyltransferase)	enzyme; Macromolecule synthesis, modification: Phospholipids	1299	1318
ACGGATTAGGGAATAACACA	1428.18	+	astE	b1744	1823979	1824947	-1	succinylglutamate desuccinylase	NA	51	70
GCTGTGGCGAAGTTTGAGCA	1422.11	+	fsaA	b0825	862865	863527	1	fructose-6-phosphate aldolase 1	NA	607	626
CCTCTTCCGGTGTGAGCGCC	1422.06	+	ytfJ	b4216	4436731	4437285	-1	predicted transcriptional regulator	NA	42	61
GCGCTGTAGACGTTTGCGTC	1416.7	-	yjiV	b4486	4571942	4574878	1	NA	NA	876	895
CCGGAACAGAACATTACGGA	1411.98	-	mpaA	b1326	1387894	1388682	-1	murein peptide amidase A	putative enzyme; Not classified	667	686
GCGGTGGAGAGATAAACGCC	1399.7	-	ygjJ	b3079	3225823	3226893	1	conserved protein	NA	865	884
CCTGTGCCCACATTTACGCG	1343.54	+	mreD	b3249	3396409	3396897	-1	cell wall structural complex MreBCD transmembrane component MreD	structural component; Murein sacculus, peptidoglycan	314	333
CCGCTGGAAGAGTTTACGCC	1329.57	+	oppD	b1246	1302778	1303791	1	oligopeptide transporter subunit	putative transport; Not classified	949	968
GCGGAGCAGGCGCGGGCGCA	1321.52	-	hofQ	b3391	3517487	3518725	-1	predicted fimbrial transporter	putative transport; Not classified	905	924
GCTAATGCTGCGTAAACGCG	1319.78	-	fhuB	b0153	171462	173444	1	fused iron-hydroxamate transporter subunits of ABC superfamily: membrane components	transport; Transport of small molecules: Cations	971	990
ACGAATGCGCTGTTAACGCG	1313.68	-	speC	b2965	3105042	3107177	-1	ornithine decarboxylase, constitutive	enzyme; Central intermediary metabolism: Polyamine biosynthesis	1523	1542
CCGGAGGCCGGGCTTGCGCC	1263.39	+	ybiW	b0823	859397	861829	-1	predicted pyruvate formate lyase	putative enzyme; Not classified	347	366
GCCGAGGTGACCTATACGCC	1249.99	+	eaeH	b0297	313581	314452	1	NA	NA	847	866
CCTGTGGCGATGTTGCCGCA	1249.19	-	ygiV	b3023	3166771	3167253	-1	predicted transcriptional regulator	NA	416	435
CCGAAGTCGATCTCTACGGC	1229.49	-	nrdD	b4238	4458545	4460683	-1	anaerobic ribonucleoside-triphosphate reductase	enzyme; 2'-Deoxyribonucleotide metabolism	1529	1548
ACGGTGCAGAAGTTTACGAA	1201.74	+	typA	b3871	4056430	4058253	1	GTP-binding protein	putative factor; Not classified	1541	1560
CCGGTGAATGCCCATGCGCA	1194.36	+	hyfA	b2481	2599223	2599840	1	hydrogenase 4, 4Fe-4S subunit	putative enzyme; Energy metabolism, carbon: Anaerobic respiration	310	329
GCTGTTGAAGAACTTACGCC	1168	-	perR	b0254	268513	269406	-1	CP4-6 prophage; predicted DNA-binding transcriptional regulator	putative regulator; Not classified	395	414
GCTGTGCCGGTAATGGCGCA	1142.06	+	yiaF	b3554	3716357	3717067	-1	conserved protein	NA	51	70
GCTCTGCATACACTTACGCC	1134.49	-	yeeF	b2014	2083728	2085086	-1	predicted amino-acid transporter	putative transport; Not classified	1102	1121
GCTAATGCTGTGATAACGCG	1118.1	-	ychE	b1242	1297821	1298468	1	predicted inner membrane protein	putative transport; Not classified	425	444
CCTATAAAGATGAAGACGCA	1104.03	+	lsrG	b1518	1605023	1605313	1	autoinducer-2 (AI-2) modifying protein LsrG	NA	164	183
GCGAAGATGATATTAACGCA	1103.25	+	rfc	b2035	2104084	2105250	-1	O-antigen polymerase	enzyme; Macromolecule metabolism: Lipopolysaccharide	1064	1083
ACTGGTTCGGCGATTACGCA	1061.62	-	tyrA	b2600	2736970	2738091	-1	fused chorismate mutase T/prephenate dehydrogenase	enzyme; Amino acid biosynthesis: Tyrosine	61	80
CCGGAGCAGACTCTTTCGCC	1050.11	-	sucB	b0727	760745	761962	1	dihydrolipoyltranssuccinase	enzyme; Energy metabolism, carbon: TCA cycle	462	481
ACGCAGGAGTTATTAGCGCA	1041.66	-	zur	b4046	4257511	4258026	-1	DNA-binding transcriptional repressor, Zn(II)-binding	putative regulator; Not classified	482	501
CCGGAGTCGGCGATAACCGA	1021.8	-	lnt	b0657	688566	690104	-1	apolipoprotein N-acyltransferase	enzyme; Transport of small molecules: Cations	725	744
ACGAAGCAGGTATAGACTCA	1020.94	+	ygcL	b2760	2880652	2882160	-1	predicted protein	NA	837	856
GTTGTTCCGGCGTTAACGCA	1008.28	-	ygfA	b2912	3054263	3054811	1	predicted ligase	putative enzyme; Not classified	21	40
GCAGATAAGACTATAACGCA	993968	+	yfjY	b2644	2774408	2774890	1	CP4-57 prophage; predicted DNA repair protein	putative enzyme; Not classified	361	380
CCGCTTAAGGCGTAGAAGGC	984133	+	uhpT	b3666	3843799	3845190	-1	hexose phosphate transporter	transport; Transport of small molecules: Carbohydrates, organic acids, alcohols	992	1011
CAGGAGCCGAACTTTGCACC	974949	-	ydgD	b1598	1669984	1670805	1	predicted peptidase	NA	717	736
CATGAGGCGGAAATTGCACA	942185	+	ycaQ	b0916	968612	969844	1	conserved protein	NA	364	383
GTTCAGCAGACGTTGACGCA	938212	-	mukF	b0922	973542	974864	1	Involved in chromosome partioning, Ca2+ binding protein	factor; Cell killing	245	264
ACTATGAAGGTTCTTGCGCC	937576	-	panD	b0131	146314	146694	-1	aspartate 1-decarboxylase	enzyme; Biosynthesis of cofactors, carriers: Pantothenate	301	320
ACTGAATCGATGTTGACGCA	932.7	-	yjbI	b4038	4248726	4250306	1	NA	NA	1049	1068
GCGCATACGATAAATACGCT	932608	-	yedY	b1971	2037502	2038506	1	predicted reductase	putative enzyme; Not classified	416	435
GCTAAGCTGGCGAATGCGCC	924073	-	hslU	b3931	4118439	4119770	-1	molecular chaperone and ATPase component of HslUV protease	factor; Adaptations, atypical conditions	1103	1122
ACGAAGACGGGATTGGCGCA	917589	-	ydhQ	b1664	1742895	1744151	-1	conserved protein	putative enzyme; Not classified	19	38
ACTATTTCGGTCATAACACC	915783	-	ypdF	b2385	2503569	2504654	-1	predicted peptidase	putative enzyme; Not classified	217	236
CCGCAGGAGTTGATTGCGGC	887938	-	selA	b3591	3757881	3759272	-1	selenocysteine synthase	enzyme; Aminoacyl tRNA synthetases, tRNA modification	542	561
ACGAATCCTACGCTGACACC	874543	-	yddW	b1491	1565528	1566847	-1	predicted liprotein	NA	349	368
GCTGTTCAGGTGTTAGCGTC	865.3	+	yfaT	b2229	2332358	2332981	-1	predicted protein	NA	339	358
GCTAAGACGACATTACCGGA	852205	+	ydjE	b1769	1850645	1852003	-1	predicted transporter	putative transport; Not classified	1223	1242
CGGCAGACGGCGTTGGCGCA	852084	-	xseA	b2509	2632254	2633624	1	exonuclease VII, large subunit	enzyme; Degradation of DNA	756	775
CCGGAGCCGGTACTAACTGA	833.09	-	pitA	b3493	3635665	3637164	1	phosphate transporter, low-affinity	transport; Transport of small molecules: Anions	864	883
GCGCTGGAGAAATAAGCACA	828125	-	ybhH	b0769	799982	801034	1	conserved protein	NA	753	772
CCTGATGATAAGCAGGCGCA	817854	-	menF	b2265	2377370	2378665	-1	isochorismate synthase 2	enzyme; Biosynthesis of cofactors, carriers: Menaquinone, ubiquinone	491	510
GCTGATACCGTGCATACGCG	813.68	+	fadA	b3845	4025632	4026795	-1	3-ketoacyl-CoA thiolase (thiolase I)	enzyme; Degradation of small molecules: Fatty acids	682	701
CCGGCTAAGGACAGTACGCA	806683	-	yjbB	b4020	4225754	4227385	1	predicted transporter	phenotype; Not classified	98	117
CATCTTGCGATGTTGGCGCA	797.26	+	cls	b1249	1305209	1306669	-1	cardiolipin synthase 1	enzyme; Macromolecule synthesis, modification: Phospholipids	781	800
CCGATGTTGACGTAAGCGCC	779239	+	ybeQ	b0644	674793	675770	-1	conserved protein	NA	239	258
GTGCATCCGGCGTATGCGCG	773594	-	murE	b0085	93166	94653	1	UDP-N-acetylmuramoyl-L-alanyl-D-glutamate:meso- diaminopimelate ligase	enzyme; Murein sacculus, peptidoglycan	1074	1093
TCGAAGTCGGCAATGACGCC	767323	-	xylR	b3569	3733002	3734180	1	DNA-binding transcriptional activator, xylose-binding	putative regulator; Degradation of small molecules: Carbon compounds	175	194
ACAGTGCCGGTCCTAACGCC	745176	+	cvrA	b1191	1239558	1241294	-1	predicted cation/proton antiporter	NA	1458	1477
GTTGAGCCGACAATAGCGCC	742.67	+	fryC	b2386	2504669	2505916	-1	predicted enzyme IIC component of PTS	putative transport; Not classified	188	207
CCTGTGGCGAACCTAACCCG	741296	+	ygeX	b2871	3005532	3006728	1	2,3-diaminopropionate ammonia-lyase	putative enzyme; Not classified	869	888
ACGGATAAGAAAAATACGCT	733817	-	yiaV	b3586	3750986	3752122	-1	membrane fusion protein (MFP) component of efflux pump, signal anchor	putative membrane; Not classified	887	906
CCGCAGAAGGCGAAGACGAG	728597	+	ptsH	b2415	2531786	2532043	1	phosphohistidinoprotein-hexose phosphotransferase component of PTS system (Hpr)	enzyme; Transport of small molecules: Carbohydrates, organic acids, alcohols	191	210
ATTAAGCAGGCGCTTGCGCA	719.7	+	yahL	b0326	343400	344215	1	predicted protein	NA	601	620
GTTGATCAGGTGTATGCGGC	716294	+	yfeW	b2430	2546124	2547428	1	predicted periplasmic esterase	putative enzyme; Not classified	1270	1289
GCGAAGCAGGCCATAATGCC	706149	-	yihN	b3874	4060270	4061535	1	predicted transporter	putative transport; Drug/analog sensitivity	1165	1184
CCGGATCAGGTAAAAGCAGC	691948	-	trpA	b1260	1314440	1315246	-1	tryptophan synthase, alpha subunit	enzyme; Amino acid biosynthesis: Tryptophan	140	159
GCTGATGACGCGCTAGTGCA	687479	-	yfeS	b2420	2535771	2536505	1	conserved protein	NA	621	640
GCTAATCCGGCGCAAAAGCC	684172	-	yihP	b3877	4063832	4065217	-1	predicted transporter	putative transport; Not classified	701	720
ACTGACGCGGTGAATGCGCC	682047	+	ymfQ	b1153	1206136	1206720	1	e14 prophage; conserved protein	NA	391	410
ACGGTTACGGCAAAGGCGGC	680192	-	wcaC	b2057	2128877	2130094	-1	predicted glycosyl transferase	putative enzyme; Not classified	1090	1109
TCGAATGAGGTGATTAAGCA	671406	+	yiiF	b3890	4077774	4077992	1	conserved protein	NA	25	44
CCGCGGGCGATGTTGACGCG	668834	+	phnL	b4096	4315238	4315918	-1	carbon-phosphorus lyase complex subunit	transport; Central intermediary metabolism: Phosphorus compounds	194	213
CCGGCTGCGGTGTTAGCAGA	653699	-	dgoK	b3693	3871619	3872497	-1	2-oxo-3-deoxygalactonate kinase	putative enzyme; Degradation of small molecules: Carbon compounds	734	753
CCGGAAACGAAGAAAACACA	646.5	-	xylE	b4031	4238802	4240277	-1	D-xylose transporter	transport; Transport of small molecules: Carbohydrates, organic acids, alcohols	20	39
CCGATGCAGGCATAAACCCA	623334	-	tsgA	b3364	3490590	3491771	1	predicted transporter	putative transport; Not classified	490	509
CCTAATACGATGTTACCGTC	619101	+	ybgD	b0719	751452	752018	-1	predicted fimbrial-like adhesin protein	putative structure; Not classified	149	168
GCGGAACAGGAGCTGACGGC	612.67	-	glpT	b2240	2349038	2350396	-1	sn-glycerol-3-phosphate transporter	transport; Transport of small molecules: Carbohydrates, organic acids, alcohols	638	657
GCGCAGGCGGCGTATCCGCG	603393	+	amiD	b0867	904136	904966	1	predicted amidase and lipoprotein	putative regulator; Not classified	109	128
GCGATGGGGGCCATAACGCC	600584	-	yeaL	b1789	1872376	1872822	1	conserved inner membrane protein	NA	181	200
CCTGAGCAGAAATAAGGGCA	591.16	-	yfdQ	b2360	2472054	2472878	1	CPS-53 (KpLE1) prophage; predicted protein	NA	42	61
GCCGATGCGATGCTGGCGCA	587283	+	gdhA	b1761	1840395	1841738	1	glutamate dehydrogenase, NADP-specific	enzyme; Amino acid biosynthesis: Glutamate	1312	1331
GTTGTGGAGAAACTAACGCA	584337	+	ymfL	b1147	1202491	1203048	1	e14 prophage; predicted DNA-binding transcriptional regulator	NA	536	555
CCGGATGCGAAATAAATGGC	552481	+	bioH	b3412	3542096	3542866	-1	carboxylesterase of pimeloyl-CoA synthesis	putative enzyme; Biosynthesis of cofactors, carriers: Biotin	45	64
CCTGAGCAGAACCTTTCGGC	549195	-	ygeX	b2871	3005532	3006728	1	2,3-diaminopropionate ammonia-lyase	putative enzyme; Not classified	426	445
GCTGATGACGCCCTGACGCA	542515	+	uspE	b1333	1395696	1396646	-1	stress-induced protein	NA	754	773
ACGGAAGCGATCAAGACGCC	535463	+	ftsX	b3462	3599051	3600109	-1	predicted transporter subunit: membrane component of ABC superfamily	membrane; Cell division	997	1016
GCGCATGATGACTTTGCGCG	533.28	-	yjjU	b4377	4610434	4611507	1	predicted esterase	NA	233	252
TCGGTGGCGGAGCAGGCGCA	517077	-	yibH	b3597	3768266	3769402	-1	predicted protein	putative membrane; Not classified	578	597
ACGCATACGATACAGACGAA	510.09	-	corA	b3816	3999449	4000399	1	magnesium/nickel/cobalt transporter	transport; Transport of small molecules: Cations	335	354
CCGGAAGAGATGCTGGCGGC	496138	+	ubiX	b2311	2426079	2426648	-1	3-octaprenyl-4-hydroxybenzoate carboxy-lyase	putative enzyme; Not classified	347	366
GCTGTGCCTGAATATACGCC	485236	+	ygdE	b2806	2938165	2939265	-1	predicted methyltransferase	NA	123	142
GCGCTGGAGGCGATTGCGCT	485141	-	yecA	b1908	1988978	1989643	-1	conserved metal-binding protein	NA	230	249
CCTATGGCAGTATATGCACA	478914	+	pldA	b3821	4002885	4003754	1	outer membrane phospholipase A	enzyme; Central intermediary metabolism: Phosphorus compounds	43	62
ACTGATGGGACGTCTGCGCA	474644	-	phoP	b1130	1188999	1189670	-1	DNA-binding response regulator in two-component regulatory system with PhoQ	regulator; Global regulatory functions	78	97
CCGGATGACGCATTAGCAGA	473328	-	yjfO	b4189	4414464	4414793	-1	conserved protein	NA	113	132
CCGGTGCCGGAGCTGGAGCC	472122	+	ompA	b0957	1018236	1019276	-1	outer membrane protein A (3a;II*;G;d)	membrane; Outer membrane constituents	417	436
GCTGATAAGAGGATTGTGCC	456.47	-	pabC	b1096	1152523	1153332	1	4-amino-4-deoxychorismate lyase component of para-aminobenzoate synthase multienzyme complex	enzyme; Biosynthesis of cofactors, carriers: Folic acid	627	646
CCGGATGACGAGATTATGCA	429586	-	yfcI	b2305	2420671	2421561	-1	conserved protein	NA	386	405
CCGCAACCTACGTTAGCGCC	424004	+	rpmA	b3185	3330884	3331141	-1	50S ribosomal subunit protein L27	structural component; Ribosomal proteins - synthesis, modification	98	117
CCGGTAAAGGCGAATGCGGA	423689	+	yccA	b0970	1029982	1030641	-1	inner membrane protein	putative transport; Not classified	410	429
CCTGTGCAGGTGAAAACGAC	419279	-	fimH	b4320	4546831	4547733	1	minor component of type 1 fimbriae	structural component; Surface structures	702	721
CAGGTTACGGCGTTTACGCT	413593	-	rlmF	b0807	841555	842481	1	predicted SAM-dependent methyltransferase	NA	599	618
GCGGTCGCGACATTAACGGC	412162	-	truB	b3166	3309855	3310799	-1	tRNA pseudouridine synthase	enzyme; Aminoacyl tRNA synthetases, tRNA modification	907	926
GCGGTGAATGCGCAAACGCC	408072	-	ydhY	b1674	1751875	1752501	-1	predicted 4Fe-4S ferridoxin-type protein	putative enzyme; Not classified	52	71
GCTGATAAGACGCATCCACC	398849	-	yjbR	b4057	4268681	4269037	1	conserved protein	NA	285	304
CAGGATCCCACGCTTGCGCA	389256	-	fhuF	b4367	4602898	4603686	-1	ferric iron reductase involved in ferric hydroximate transport	NA	710	729
GCCGTGCAGACATAAACGCC	381117	+	ynfA	b1582	1653371	1653697	-1	conserved inner membrane protein	NA	116	135
CGGAATCAGACCTATATGCC	377276	+	insK	b3558	3719221	3720072	1	IS150 conserved protein InsB	8.3 extrachromosomal; transposon related	823	842
CTGATTGAGGTCAAAGCGCC	369608	+	napH	b2204	2296737	2297600	-1	ferredoxin-type protein essential for electron transfer from ubiquinol to periplasmic nitrate reductase (NapAB)	carrier; Energy metabolism, carbon: Electron transport	478	497
TCTGATGAGGCATAAGCGAC	368984	-	glmZ	b4456	3984455	3984626	1	sRNA activator of glmS mRNA, Hfq-dependent	NA	97	116
CCTAATGAGATGCTGGTACG	362.64	-	gidB	b3740	3921080	3921703	-1	methyltransferase, SAM-dependent methyltransferase, glucose-inhibited cell-division protein	phenotype; DNA - replication, repair, restriction/modification	470	489
ACTGATGCGTTAAATGCGCA	359989	+	yobA	b1841	1922619	1922993	-1	conserved protein	NA	276	295
GCTGAGGCGGCATAATCACC	358.62	+	yeaY	b1806	1887975	1888556	-1	predicted lipoprotein	putative membrane; Not classified	108	127
CCGATCGTGGTGTATACGCC	356796	+	eco	b2209	2301927	2302415	1	ecotin, a serine protease inhibitor	regulator; Degradation of proteins, peptides, glyco	400	419
CCAAATCCGAAGCTAACAGA	346226	+	yqhH	b3014	3156649	3156906	1	predicted outer membrane lipoprotein	NA	170	189
ACTATTGAGATCATTGCTCC	332018	+	crr	b2417	2533856	2534365	1	glucose-specific enzyme IIA component of PTS	enzyme; Transport of small molecules: Carbohydrates, organic acids, alcohols	58	77
CCGGACTCGGTAATGGCGCG	326762	+	lacI	b0345	365652	366734	-1	DNA-binding transcriptional repressor	regulator; Degradation of small molecules: Carbon compounds	302	321
CCGGAGGAGAGGTTGGCTGA	322095	+	yjgZ	b4277	4499283	4499612	1	KpLE2 phage-like element; predicted protein	NA	274	293
TCGGTTAAGAAGATGACACC	314151	-	yadI	b0129	144577	145017	1	predicted PTS Enzyme IIA	putative transport; Not classified	178	197
CCGAATCCGACGCTGGCGGT	305086	-	yecM	b1875	1957304	1957870	-1	predicted metal-binding enzyme	NA	77	96
ACGGTTGCCGACTATGCGCC	302918	+	gntX	b3413	3542904	3543587	1	gluconate periplasmic binding protein with phosphoribosyltransferase domain, GNT I system	NA	196	215
ACAGTGCCGGTGTTGACGCA	298794	+	ymfI	b1143	1200720	1201061	1	e14 prophage; predicted protein	NA	206	225
ACGAATGCGGAAACAACGCC	282371	-	yagU	b0287	302215	302829	1	conserved inner membrane protein	NA	73	92
GCGAAGAAGGTGCAGGAGCA	266718	-	ygaU	b2665	2794359	2794808	-1	predicted protein	NA	350	369
GCGATTACGGCAATAGAGCA	266434	+	rpiB	b4090	4311373	4311822	1	ribose 5-phosphate isomerase B/allose 6-phosphate isomerase	enzyme; Central intermediary metabolism: Non-oxidative branch, pentose pathway	418	437
GCGCTGGCGGCAATGGCACA	241802	+	yjjA	b4360	4597718	4598212	-1	conserved protein	putative factor; Not classified	446	465
GCGCAGTCGGTGTTGCCGCC	226232	-	yjiG	b4329	4557562	4558023	-1	conserved inner membrane protein	NA	202	221
ACGAAGCAGACCATTTCGCG	197827	-	phoB	b0399	416366	417055	1	DNA-binding response regulator in two-component regulatory system with PhoR (or CreC)	regulator; Global regulatory functions	43	62
CCGGAGGAAGCACATAAGCG	193539	-	yjhY	b4656	4530073	4530333	-1	NA	NA	65	84
CCGAAGTCGGTATTACCGGC	190509	-	glnB	b2553	2685092	2685430	-1	regulatory protein P-II for glutamine synthetase	regulator; Amino acid biosynthesis: Glutamine	259	278
CCTGATGCTGTGGATACGCA	180998	-	yciY	b4595	1306812	1306985	1	hypothetical protein	NA	98	117
TCGATGAAGACGATGACGGA	169385	+	rraB	b4255	4476496	4476912	1	conserved protein	NA	386	405
CCGGAGCCGGTGGTAGAGCC	157954	+	tonB	b1252	1309113	1309832	1	membrane spanning protein in TonB-ExbB-ExbD complex	membrane; Transport of small molecules: Cations	193	212
CCGGTGAAGGTCTTAACCGC	130414	-	ykfF	b0249	264528	264767	-1	CP4-6 prophage; predicted protein	NA	46	65
ACTAATCAGGCGTTGATAGA	111273	-	yidD	b4557	3882839	3883096	1	predicted protein	NA	53	72
GTTCAAGAGGTGTATGCGCG	744671	-	rybA	b4416	852175	852263	-1	Novel sRNA, function unknown	NA	19	38

## Sheet: Motif 5
Hits of motif 5 at prior probability set to 0.7
Site	Score	Motif Strand	Corresponding gene	Gene Locus	Gene position		Gene strand	Gene product	Gene function	Hit position		distance from TSS
CACTTGTAGGCCGGATAAGGCGTTTACGCCGCATCCGGCA	2.75753e+22	+	flgG	b1078	1133952	1134734	1	flagellar component of cell-distal portion of basal-body rod	structural component; Surface structures	1133869	1133908	-84	-45
CATTTGTAGGCCGGATAAGGCGTTTACGCCGCATCCGGCA	2.37742e+22	+	phnL	b4096	4315238	4315918	-1	carbon-phosphorus lyase complex subunit	transport; Central intermediary metabolism: Phosphorus compounds	4315985	4316024	-106	-67
CAAATGTAGGCCGGATAAGGCGTTTACGCCGCATCCGGCA	2.14902e+22	+	nrdG	b4237	4457923	4458387	-1	anaerobic ribonucleotide reductase activating protein	enzyme; Central intermediary metabolism: Nucleotide interconversions	4458484	4458523	-136	-97
CAAATGTAGGCCGGATAAGGCGTTTACGCCGCATCCGGCA	1.62131e+22	+	malM	b4037	4247577	4248497	1	maltose regulon periplasmic protein	phenotype; Degradation of small molecules: Carbon compounds	4247431	4247470	-147	-108
CATCCGTAGGCCGGATAAGGCGTTTACGCCGCATCCGGCA	8.2189e+21	-	yjdN	b4107	4323321	4323764	-1	conserved protein	NA	4324074	4324113	-349	-310
CATCCGTAGGCCGGATAAGGCGTTTACGCCGCATCCGGCA	7.88578e+21	-	mhpT	b0353	374683	375894	1	predicted 3-hydroxyphenylpropionic transporter	putative transport; Not classified	374457	374496	-227	-188
TTTTTGTAGGCCGGATAAGGCGTTTACGCCGCATCCGGCA	7.78629e+20	-	fliA	b1922	1999094	1999813	-1	RNA polymerase, sigma 28 (sigma F) factor	factor; Surface structures	1999992	2000031	-218	-179
CTGGCGTAGGCCGGATAAGACGTTTACGCCGCATCCGGCA	2.53595e+20	+	yafJ	b0223	244327	245094	1	predicted amidotransfease	putative enzyme; Not classified	244125	244164	-203	-164
CGAATGTAGGCCGGATAAGGCGTTTACGCCGCATCCGGCA	4.09346e+18	+	yjcH	b4068	4282922	4283236	-1	conserved inner membrane protein involved in acetate transport	NA	4283321	4283360	-124	-85
CATTCGTAGGCCGGATAAGGCGTTCACGCCGCATCCGGCA	3.95889e+18	-	yahI	b0323	339389	340339	1	predicted carbamate kinase-like protein	putative enzyme; Not classified	338981	339020	-409	-370
CATTCGTAGGCCGGATAAGGCGTTCACGCCGCATCCGGCA	3.95889e+18	-	yahI	b0323	339389	340339	1	predicted carbamate kinase-like protein	putative enzyme; Not classified	339074	339113	-316	-277
CATTTGTAGGCCGGATAAGGCGTTCACGCCGCATCCGGCA	3.08303e+18	+	ybdD	b4512	631405	631602	1	conserved protein	NA	631334	631373	-72	-33
AATTTGTAGGCCGGATAAGGCGTTTACGCCGCATCCGGCA	2.51831e+18	+	sseB	b2522	2652179	2652955	-1	rhodanase-like enzyme, sulfur transfer from thiosulfate	phenotype; Not classified	2653051	2653090	-135	-96
CACTCGTAGGCCGGATAAGGCGTTCACGCCGCATCCGGCA	2.21254e+18	-	yahI	b0323	339389	340339	1	predicted carbamate kinase-like protein	putative enzyme; Not classified	339260	339299	-130	-91
CCTCCGTAGGCCGGATAAGGCGTTTACGCCGCATCCGGCA	1.63027e+18	-	yjdN	b4107	4323321	4323764	-1	conserved protein	NA	4324174	4324213	-449	-410
CCTCCGTAGGCCGGATAAGGCGTTTACGCCGCATCCGGCA	1.63027e+18	-	yjdN	b4107	4323321	4323764	-1	conserved protein	NA	4323974	4324013	-249	-210
CCTCCGTAGGCCGGATAAGGCGTTTACGCCGCATCCGGCA	1.63027e+18	-	yjdN	b4107	4323321	4323764	-1	conserved protein	NA	4323874	4323913	-149	-110
CCTCCGTAGGCCGGATAAGGCGTTTACGCCGCATCCGGCA	1.63027e+18	-	yjdN	b4107	4323321	4323764	-1	conserved protein	NA	4324274	4324313	-549	-510
CTTTTGTAGGCCGGATAAGGCGTTCACGCCGCATCCGGCA	1.55795e+18	+	ybfM	b0681	707557	708963	1	predicted outer membrane porin	NA	707120	707159	-438	-399
AAATCGTAGGCCGGATAAGGCGTTTACGCCGCATCCGGCA	1.43811e+18	+	fkpB	b0028	25826	26275	1	FKBP-type peptidyl-prolyl cis-trans isomerase (rotamase)	putative enzyme; Proteins - translation and modification	25758	25797	-69	-30
CTTTTGTAGGCCGGATAAGGCGTTCACGCCGCATCCGGCA	1.41226e+18	-	asnB	b0674	696736	698400	-1	asparagine synthetase B	enzyme; Amino acid biosynthesis: Asparagine	698648	698687	-287	-248
CATCCGTAGGCCGGATAAGGCGTTCACGCCGCATCCGGCA	1.3721e+18	-	mhpT	b0353	374683	375894	1	predicted 3-hydroxyphenylpropionic transporter	putative transport; Not classified	374255	374294	-429	-390
CATCCGTAGGCCGGATAAGGCGTTCACGCCGCATCCGGCA	1.3721e+18	-	mhpT	b0353	374683	375894	1	predicted 3-hydroxyphenylpropionic transporter	putative transport; Not classified	374154	374193	-530	-491
GAGCCGTAGGCCGGATAAGGCGTTTACGCCGCATCCGGCA	1.00757e+18	-	nrdB	b2235	2345406	2346536	1	ribonucleoside diphosphate reductase 1, beta subunit, ferritin-like protein	enzyme; 2'-Deoxyribonucleotide metabolism	2345182	2345221	-225	-186
CACCCGTAGGCCGGATAAGGCGTTCACGCCGCATCCGGCA	5.42451e+17	-	mhpT	b0353	374683	375894	1	predicted 3-hydroxyphenylpropionic transporter	putative transport; Not classified	374356	374395	-328	-289
TGAACGTAGGCCGGATAAGGCGTTTACGCCGCATCCGGCA	2.33252e+17	+	ygjN	b3083	3232163	3232477	-1	conserved protein	NA	3232708	3232747	-270	-231
TTTTTGTAGGCCGGATAAGGCGTTCACGCCGCATCCGGCA	1.61448e+17	-	mscS	b2924	3066969	3067829	-1	mechanosensitive channel	putative transport; Not classified	3068025	3068064	-235	-196
TTTTTGTAGGCCGGATAAGGCGTTCACGCCGCATCCGGCA	1.39924e+17	+	entD	b0583	608682	609311	-1	phosphopantetheinyltransferase component of enterobactin synthase multienzyme complex	enzyme; Biosynthesis of cofactors, carriers: Enterochelin	609400	609439	-128	-89
TAACCGTAGGTCGGATAAGGCGTTTACGCCGCATCCGGCA	1.32084e+17	-	tldD	b3244	3388605	3390050	-1	predicted peptidase	phenotype; Not classified	3390281	3390320	-270	-231
GATATGTAGGCCGGATAAGGCGTTCACGCCGCATCCGGCA	869730000000000	+	yjbE	b4026	4233929	4234171	1	predicted protein	NA	4233440	4233479	-490	-451
GATTTGTAGGCCGGATAAGGCGTTCACGCCGCATCCGGCA	703351000000000	+	ygdL	b2812	2943058	2943864	-1	conserved protein	putative enzyme; Not classified	2943977	2944016	-152	-113
AACTTGTAGGCCGGATAAGGCGTTCACGCCGCATCCGGCA	638903000000000	-	yiiX	b3937	4125309	4125917	-1	predicted peptidoglycan peptidase	NA	4125975	4126014	-97	-58
CACTCGTAGGCCGGATAAGGCGTCCACGCCGCATCCGGCA	605111000000000	-	yahI	b0323	339389	340339	1	predicted carbamate kinase-like protein	putative enzyme; Not classified	339167	339206	-223	-184
GACTTGTAGGCCGGATAAGGCGTTCACGCCGCATCCGGCA	574197000000000	-	sucA	b0726	757929	760730	1	2-oxoglutarate decarboxylase, thiamin-requiring	enzyme; Energy metabolism, carbon: TCA cycle	757675	757714	-255	-216
CGAATGTAGGCCGGATAAAGCGTTTACGCCGCATCCGGCA	523052000000000	-	caiB	b0038	37898	39115	-1	crotonobetainyl CoA:carnitine CoA transferase	enzyme; Central intermediary metabolism: Pool, multipurpose conversions	39151	39190	-75	-36
CCGTTGTAGGCCGGATAAGGCGTTCACGCCGCATCCGGCA	420795000000000	+	uxuR	b4324	4552599	4553372	1	DNA-binding transcriptional repressor	regulator; Degradation of small molecules: Carbon compounds	4552524	4552563	-76	-37
CTTTTGTAGGCCGGATAAGGCGTTCGCGCCGCATCCGGCA	345201000000000	+	sbp	b3917	4106857	4107846	1	sulfate transporter subunit	transport; Transport of small molecules: Anions	4106654	4106693	-204	-165
GAACTGTAGGCCGGATAAGGCGTTTACGCTGCATCCGGCA	248201000000000	-	yjeJ	b4145	4371388	4372257	-1	predicted protein	NA	4372521	4372560	-303	-264
CGAACGTAGGCTGGATAAGGCGTTTACGCCGCATCCGGCA	207849000000000	+	aceK	b4016	4216619	4218355	1	isocitrate dehydrogenase kinase/phosphatase	enzyme; Central intermediary metabolism: Glyoxylate bypass	4216553	4216592	-67	-28
CACACGTAGGCCGGATAAGGCGTTCACGCCGCATCCGGCG	184164000000000	-	yqjH-yqjI	b3070-b3071	3213749, 3214801	3214513, 3215424	-1, 1	predicted siderophore interacting protein---predicted transcriptional regulator	NA---NA	3214667	3214706	-193,-135	-154,-96
CACATGTAGGGCGGATAAGGCGTTTACGCCGCATCCGCCA	165827000000000	-	eutH	b2452	2564903	2566129	-1	predicted inner membrane protein	putative transport; Degradation of small molecules: Amines	2566161	2566200	-71	-32
CACATGTAGGGCGGATAAGGCGTTTACGCCGCATCCGCCA	165827000000000	-	fadH	b3081	3229687	3231705	1	2, 4-dienoyl-CoA reductase, NADH and FMN-linked	orf; Not classified	3229274	3229313	-414	-375
CTTTTGTAGGCCGGATAAGGCGTTCACTCCGCATCCGGCA	164912000000000	-	yijF	b3944	4135063	4135680	-1	conserved protein	NA	4135812	4135851	-171	-132
ATTTTGTAGGCCGGATAAGGCGTTCACGCCGCATCCGGCA	146616000000000	+	ybfP	b0689	714635	715129	1	predicted protein	putative enzyme; Not classified	714547	714586	-89	-50
ATTATGTAGGCCGGATAAGGCGTTCACGCCGCATCCGGCA	126273000000000	-	rlmB	b4180	4407298	4408029	1	23S rRNA (Gm2251)-methyltransferase	NA	4407176	4407215	-123	-84
ATTTTGTAGGCCGGATAAGGCGTTCACGCCGCATCCGGCA	106368000000000	-	yidB	b3698	3875090	3875488	-1	conserved protein	NA	3875609	3875648	-160	-121
ATCTTGTAGGCCTGATAAGGCGTTTACGCCGCATCCGGCA	79643600000000	-	ugpB	b3453	3589032	3590348	-1	glycerol-3-phosphate transporter subunit	transport; Transport of small molecules: Carbohydrates, organic acids, alcohols	3590587	3590626	-278	-239
ATTTTGTAGGCCGGATAAGGCGTTAACGCCGCATCCGGCA	56696700000000	-	dppB	b3543	3702794	3703813	-1	dipeptide transporter	transport; Protein, peptide secretion	3703986	3704025	-212	-173
TGACTGTAGGCCGGATAAGGCGTTCACGCCGCATCCGGCA	47425100000000	+	aceK	b4016	4216619	4218355	1	isocitrate dehydrogenase kinase/phosphatase	enzyme; Central intermediary metabolism: Glyoxylate bypass	4216455	4216494	-165	-126
TTCTTGTAGGCCGGATAAGGCGCTTACGCCGCATCCGGCG	26180400000000	+	mtlD	b3600	3772447	3773595	1	mannitol-1-phosphate dehydrogenase, NAD(P)-binding	enzyme; Degradation of small molecules: Carbon compounds	3772320	3772359	-128	-89
TAACCGTAGGTCGGATAAGGCGTTTACGCCGCATCCGACA	25208600000000	-	tldD	b3244	3388605	3390050	-1	predicted peptidase	phenotype; Not classified	3390190	3390229	-179	-140
TTACCGTAGGCCGGATCAGGCGTTCACGCCGCATCCGGCA	12621600000000	+	pstB	b3725	3905616	3906389	-1	phosphate transporter subunit	transport; Transport of small molecules: Anions	3906436	3906475	-86	-47
ACTTTGTAGGCCGGATAAGGCGTTCACGCCGCATCCGGCA	117401000000	+	yhfZ	b3383	3509461	3510366	-1	conserved protein	NA	3510585	3510624	-258	-219
CAACTGTAGGCCGGATAAGGCGCTCGCGCCGCATCCGGCA	110276000000	-	ppc	b3956	4148470	4151121	-1	phosphoenolpyruvate carboxylase	enzyme; Energy metabolism, carbon: Fermentation	4151436	4151475	-354	-315
GTTTTGTAGGCCGGACAAGGCGTTCACGCCGCATCCGGCA	77430700000	+	malF	b4033	4241554	4243098	-1	maltose transporter subunit	transport; Transport of small molecules: Carbohydrates, organic acids, alcohols	4243203	4243242	-144	-105
AACTTGTAGGACGGATAAGGCGTTCACGCCGCATCCGGCA	56339200000	-	ybiO	b0808	842478	844703	-1	predicted mechanosensitive channel	putative transport; Not classified	844854	844893	-190	-151
CAACCGTAGGCCGGATAAGGCGCTCGCGCCGCATCCGGCA	56308300000	-	ppc	b3956	4148470	4151121	-1	phosphoenolpyruvate carboxylase	enzyme; Energy metabolism, carbon: Fermentation	4151559	4151598	-477	-438
CACATGTAGGGCGGATAAGGCGTTCACGCCGCATCCGCCA	43177700000	-	fadH	b3081	3229687	3231705	1	2, 4-dienoyl-CoA reductase, NADH and FMN-linked	orf; Not classified	3229374	3229413	-314	-275
GAACCGTAGGTCGGATAAGGCGTTTACGCCGCATCCGACA	42801400000	-	cvpA	b2313	2428297	2428785	-1	membrane protein required for colicin V production	membrane; Colicin-related functions	2428951	2428990	-205	-166
CACATGTAGGGCGGATAAGGCGTTCACGCCGCATCCGCCA	28853200000	-	eutH	b2452	2564903	2566129	-1	predicted inner membrane protein	putative transport; Degradation of small molecules: Amines	2566261	2566300	-171	-132
GAGCCGTAGGCCGGATAAGGCGTTCACGCTGCATCCGGCA	21926100000	-	nrdB	b2235	2345406	2346536	1	ribonucleoside diphosphate reductase 1, beta subunit, ferritin-like protein	enzyme; 2'-Deoxyribonucleotide metabolism	2345269	2345308	-138	-99
GAACCGTAGGACGGATAAGGCGTTCACGCCGCATCCGGCA	19710100000	+	wcaK	b2045	2115148	2116428	-1	predicted pyruvyl transferase	putative enzyme; Not classified	2116541	2116580	-152	-113
TAACCGTAGGTCGGATAGGGCGTTCACGCCGCATCCGGCA	9445280000	-	tldD	b3244	3388605	3390050	-1	predicted peptidase	phenotype; Not classified	3390372	3390411	-361	-322
GCCCCGTAGGCCGGATAAGGCGTTCACGCCGCATCCGGCA	9311950000	-	wcaA	b2059	2130582	2131421	-1	predicted glycosyl transferase	putative regulator; Not classified	2131456	2131495	-74	-35
TGACCGTAGGCCGGATAAGGCGTACACGCCGCATCCGGCA	5866560000	-	yiaW	b3587	3752128	3752451	-1	conserved inner membrane protein	NA	3752883	3752922	-471	-432
AAATCGTATGCCGGATAAGGCGTTTACGCCGCATCCGGCC	5716880000	-	yhjE	b3523	3672809	3674131	1	predicted transporter	putative transport; Not classified	3672404	3672443	-406	-367
TAACCGTAGGCTGGATAGGGCGTTCACGCCGCATCCGGCA	4759630000	-	tldD	b3244	3388605	3390050	-1	predicted peptidase	phenotype; Not classified	3390098	3390137	-87	-48
[truncated: 20 more rows]
