# Supplementary material for: Escherichia coli genome-wide promoter analysis: Identification of additional AtoC binding target elements
Source: BMC Genomics. 2011 May 13;12:238. doi: 10.1186/1471-2164-12-238 (PMC3118216; doi:10.1186/1471-2164-12-238)
Supplement: Additional file 3 — Application of the computational procedure on the LexA transcription factor. Excel file containing the results of the application of the computational procedure used in this work on LexA, a bacterial transcription factor that regulates many genes involved in SOS response [20]. [file 1471-2164-12-238-S3.XLS]

## Sheet: Motif Search results
Targets of Motif lexA
Evidence	Code
Computational/inference based on similarity to consensus sequence	C
Gene expression analysis	GEA	Site that initiated the Computational Workflow
Binding of cellular extracts	BCE	Referenced targets of LexA
Binding of purified proteins	BPP
Target Reference and evidence	Hit	Score	Motif Strand	Gene	Locus	Gene position		Gene strand	Gene name			hit position		hit distance from TSS
Ecocyc uvrD-Site 1 (C)	AAATCTGTATATATACCCAG	80139800	+	uvrD	b3813	3996006	3998168	1	DNA-dependent ATPase I and helicase II	enzyme; DNA - replication, repair, restriction/modification	NA	3995929	3995948	-78	-59
Ecocyc lexA-Site 3 (C, BPP)	ATAACTGTATATACACCCAG	10701300	+	lexA	b4043	4255138	4255746	1	DNA-binding transcriptional repressor of SOS regulon	regulator; Global regulatory functions	regulator for SOS(lexA) regulon	4255111	4255130	-28	-9
Ecocyc uvrD-Site 1 (C)	AAAGCTGGGTATATATACAG	5847590	-	uvrD	b3813	3996006	3998168	1	DNA-dependent ATPase I and helicase II	enzyme; DNA - replication, repair, restriction/modification	NA	3995933	3995952	-74	-55
	ATATAGGTACATAGACACAT	4226710	+	yfjJ	b2626	2758569	2759195	1	CP4-57 prophage; predicted protein	NA	NA	2758508	2758527	-62	-43
Ecocyc lexA-Site 2 (C, BPP)	TATGCTGTGAGTATATACAG	830614	-	lexA	b4043	4255138	4255746	1	DNA-binding transcriptional repressor of SOS regulon	regulator; Global regulatory functions	regulator for SOS(lexA) regulon	4255094	4255113	-45	-26
	ATAGACCCACATACATTCAG	516081	+	alaW-yfeC	b2397-b2398	2516178,2516489	2516253,2516833	-1,1	tRNA-Ala---predicted DNA-binding transcriptional regulator	NA---NA	anticodon: GGC---NA	2516446	2516465	-212,-44	-193,-25
	CTATCGGTGCGTGTATGCAG	495036	+	hupA	b4000	4198304	4198576	1	HU, DNA-binding transcriptional regulator, alpha subunit	factor; Basic proteins - synthesis, modification	DNA-binding protein HU-alpha (HU-2)	4198214	4198233	-91	-72
	AAATTTCCGAGTATTCCCAG	238230	+	bisC-yiaD	b3551-b3552	3712084,3714570	3714417,3715229	-1,1	biotin sulfoxide reductase---predicted outer membrane lipoprotein	enzyme; Biosynthesis of cofactors, carriers: Biotin---putative membrane; Not classified	NA---putative outer membrane protein	3714470	3714489	-72,-101	-53,-82
Ecocyc lexA-Site 2 (C, BPP)	TTTGCTGTATATACTCACAG	190427	+	lexA	b4043	4255138	4255746	1	DNA-binding transcriptional repressor of SOS regulon	regulator; Global regulatory functions	regulator for SOS(lexA) regulon	4255090	4255109	-49	-30
	CTTGATGGGTGTATTCTCAG	29289.6	-	yjhU	b4295	4517361	4518347	-1	KpLE2 phage-like element; predicted DNA-binding transcriptional regulator	NA	NA	4518548	4518567	-220	-201
	ATAGATGGGTTTATTTACAT	14309.7	+	cadC	b4133	4358419	4359957	-1	DNA-binding transcriptional activator	regulator; Degradation of small molecules: Amino acids	transcriptional activator of cad operon	4360023	4360042	-85	-66
	AATTATGCAATTATATACGG	8746.46	+	yqeH	b2846	2985558	2986190	1	conserved protein with bipartite regulator domain	NA	NA	2985522	2985541	-37	-18
	ATAGCGCTAAGTATATATAT	8122.87	+	yciZ	b4596	1342460	1342633	-1	hypothetical protein	NA	NA	1342754	1342773	-140	-121
Ecocyc ruvA-Site 2 (C, BPP)	AATGCTGGATAGATATCCAG	6445.8	+	ruvA-yebB	b1861-b1862	1943389,1944275	1944000,1944877	-1,1	component of RuvABC resolvasome, regulatory subunit---predicted protein	enzyme; DNA - replication, repair, restriction/modification---NA	Holliday junction helicase subunit B; branch migration; repair---NA	1944049	1944068	-68,-227	-49,-208
	AAATGGGCATTTCTACACAG	6337.23	-	rpoE-nadB	b2573-b2574	2707459,2708442	2708034,2710064	-1,1	RNA polymerase, sigma 24 (sigma E) factor---quinolinate synthase, L-aspartate oxidase (B protein) subunit	regulator; Global regulatory functions---enzyme; Biosynthesis of cofactors, carriers: Pyridine nucleotide	RNA polymerase, sigma-E factor; heat shock and oxidative stress---quinolinate synthetase, B protein	2708230	2708249	-215,-213	-196,-194
Ecocyc dinD-Site 1 (C, GEA)	GTAACTGTATTTATATACAG	6135.15	-	dinD	b3645	3815783	3816607	1	DNA-damage-inducible protein	phenotype; DNA - replication, repair, restriction/modification	NA	3815723	3815742	-61	-42
	ATATCTGTATGGATTCACGG	4960.38	+	ydfU	b1560	1641279	1642226	-1	Qin prophage; predicted protein	NA	NA	1642248	1642267	-41	-22
	ATTTGCCCCTATATTTCCAG	4604.08	+	insC	b3044	3184209	3184574	1	KpLE2 phage-like element; IS2 insertion element repressor InsA	8.3 extrachromosomal; transposon related	NA	3190330	3190349	2437	2456
	ATTTGCCCCTATATTTCCAG	4604.08	+	yaiX-insC	b4579-b0360	380068,380575	382096,380940	-1,1	NA---KpLE2 phage-like element; IS2 insertion element repressor InsA	NA---8.3 extrachromosomal; transposon related	predicted protein nonfunctional; interruped by IS2 putative transferase---NA	382382	382401	-305,280	-286,299
	TAATATGTAAATAAACCCAT	4174.84	-	cadC	b4133	4358419	4359957	-1	DNA-binding transcriptional activator	regulator; Degradation of small molecules: Amino acids	transcriptional activator of cad operon	4360027	4360046	-89	-70
	TTTTCTGAACATACATGCAG	3953.4	+	kch	b1250	1307040	1308293	-1	voltage-gated potassium channel	4.S.96 transport; substrate; K+	putative potassium channel protein (VIC family)	1308342	1308361	-68	-49
	TTTTTTGCACTTAGATACAG	3790.25	-	malP-malT	b3417-b3418	3548102,3551107	3550495,3553812	-1,1	maltodextrin phosphorylase---fused conserved protein: DNA-binding transcriptional activator/maltotriose-ATP-binding protein	enzyme; Degradation of small molecules: Carbon compounds---regulator; Degradation of small molecules: Carbon compounds	NA---positive regulator of mal regulon	3550693	3550712	-217,-415	-198,-396
	ATTACTGAGAATACACCCAT	3129.75	+	yjhU	b4295	4517361	4518347	-1	KpLE2 phage-like element; predicted DNA-binding transcriptional regulator	NA	NA	4518544	4518563	-216	-197
	AATATTGTATATATTCACAT	3124.23	-	torY	b1873	1955056	1956156	-1	TMAO reductase III (TorYZ), cytochrome c-type subunit	putative enzyme; Not classified	NA	1956369	1956388	-232	-213
	AAATCTTTACTTATTTACAG	2997.96	-	infA	b0884	925448	925666	-1	translation initiation factor IF-1	factor; Proteins - translation and modification	protein chain initiation factor IF-1	925724	925743	-77	-58
	TTACCTGTAATTAGATACAG	2696.68	-	pgaA-ycdT	b1024-b1025	1089089,1092099	1091512,1093457	-1,1	predicted outer membrane protein---predicted diguanylate cyclase	putative membrane; Not classified---NA	putative outer membrane protein---NA	1091548	1091567	-55,-552	-36,-533
	TGATAGGTGTATGCACCCAG	2586.09	-	insF	b0299	314811	315677	1	IS3 element protein InsF	8.3 extrachromosomal; transposon related	NA	315355	315374	535	554
	TATGGTGCGCTTGCACACAT	2173.62	+	potG	b0855	894214	895347	1	putrescine transporter subunit: ATP-binding component of ABC superfamily	transport; Transport of small molecules: Amino acids, amines	ATP-binding component of putrescine transport system	894176	894195	-39	-20
Ecocyc dinJ-Site 1 ( C)	CAAGCTGAATAAATATACAG	2071.6	-	dinJ-yafL	b0226-b0227	246242,246712	246502,247461	-1,1	predicted antitoxin of YafQ-DinJ toxin-antitoxin system---predicted lipoprotein and C40 family peptidase	phenotype; Not classified---putative membrane; Not classified	damage-inducible protein J---putative lipoprotein	246520	246539	-37,-193	-18,-174
	TATGTGCCGAATATTCGCAG	2063.68	-	ygdT-mutH	b4610-b2831	2967352,2967684	2967498,2968373	-1,1	hypothetical protein---methyl-directed mismatch repair protein	NA---enzyme; DNA - replication, repair, restriction/modification	NA---methyl-directed mismatch repair	2967631	2967650	-152,-54	-133,-35
	CTATTTCGACGTATTTCCAA	1978.57	+	ykgP-eaeH	b4630-b0297	312940,313581	313029,314452	-1,1	NA---NA	NA---NA	pseudogene, oxidoreductase family---attaching and effacing protein, pathogenesis factor;factor; Not classified	313231	313250	-221,-351	-202,-332
Ecocyc uvrA-Site 4 (C, BCE)	AATACTGTATATTCATTCAG	1901.86	-	uvrA-ssb	b4058-b4059	4269072,4272148	4271894,4272684	-1,1	ATPase and DNA damage recognition protein of nucleotide excision repair excinuclease UvrABC---single-stranded DNA-binding protein	enzyme; DNA - replication, repair, restriction/modification---factor; DNA - replication, repair, restriction/modification	excision nuclease subunit A---ssDNA-binding protein	4271981	4272000	-106,-168	-87,-149
	TAATCGGCAAATACTCTTAG	1693.61	-	zipA-cysZ	b2412-b2413	2528269,2529485	2529255,2530246	-1,1	cell division protein involved in Z ring assembly---predicted inner membrane protein	membrane; Cell division---transport; Transport of small molecules: Anions	cell division protein involved in FtsZ ring---required for sulfate transport	2529307	2529326	-71,-179	-52,-160
	ATAGCCCTATTTACACCGAT	1460.81	+	hns-tdk	b1237-b1238	1291732,1292750	1292145,1293367	-1,1	global DNA-binding transcriptional dual regulator H-NS---thymidine kinase/deoxyuridine kinase	regulator; Basic proteins - synthesis, modification---enzyme; Salvage of nucleosides and nucleotides	DNA-binding protein HLP-II (HU, BH2, HD, NS); pleiotropic regulator---thymidine kinase	1292309	1292328	-183,-442	-164,-423
	ATAAATGCCCGTATAAACAG	1426.64	-	yqeI	b2847	2986524	2987333	1	predicted transcriptional regulator	putative transport; Not classified	putative sensory transducer	2986219	2986238	-306	-287
	CCATTGTTACGTATACCCAG	1406.05	+	ftsB	b2748	2870531	2870842	-1	cell division protein	NA	NA	2870947	2870966	-124	-105
	CTAACTCGGAATTTTCCCAG	1287.4	-	modA	b0763	794312	795085	1	molybdate transporter subunit	transport; Transport of small molecules: Anions	molybdate-binding periplasmic protein; permease; periplasmic-binding component of ABC superfamily	794249	794268	-64	-45
	TAAGTTGCCTTTGTTCACAG	1153.13	+	rplU-ispB	b3186-b3187	3331162,3331732	3331473,3332703	-1,1	50S ribosomal subunit protein L21---octaprenyl diphosphate synthase	structural component; Ribosomal proteins - synthesis, modification---enzyme; Biosynthesis of cofactors, carriers: Menaquinone, ubiquinone	NA---NA	3331679	3331698	-225,-54	-206,-35
	CTACCGGGCCGTAGACCCGG	1144.91	+	yddL	b1472	1543774	1544052	-1	NA	NA	predicted lipoprotein;putative membrane; Not classified putative outer membrane porin protein	1544285	1544304	-252	-233
	CTAAGTGTAAATACATCAAT	1074.83	-	yjjK-slt	b4391-b4392	4626878,4628756	4628545,4630693	-1,1	fused predicted transporter subunits of ABC superfamily: ATP-binding components---lytic murein transglycosylase, soluble	putative transport; Not classified---enzyme; Murein sacculus, peptidoglycan	putative ATP-binding component of a transport system---soluble lytic murein transglycosylase	4628726	4628745	-200,-31	-181,-12
	TTATCTCTACTTACTCAGAG	1065.9	-	ybhP-ybhQ	b0790-b0791	822959,823853	823720,824263	-1,1	predicted DNase---predicted inner membrane protein	NA---NA	NA---NA	823815	823834	-114,-39	-95,-20
Ecocyc hokE-Site 1 ( C)	ATAGCTGTTTATTTATACAG	1021.32	-	ybdK-hokE	b0581-b4415	605488,607059	606606,607211	-1,1	gamma-glutamyl:cysteine ligase---toxic polypeptide, small	NA---component of addiction module (incomplete)	NA---small toxic membrane polypeptide the corresponding mokE lacks a start codon, and the regulatory RNA sokE has not been identified	606866	606885	-279,-194	-260,-175
	TTAGCGGGAAATACTCCCAA	977885	-	brnQ	b0401	418815	420134	1	predicted branched chain amino acid transporter (LIV-II)	transport; Transport of small molecules: Amino acids, amines	branched chain amino acid transport system II carrier protein	418709	418728	-107	-88
	ATATCTGAAGGTATATTCAG	949328	+	yijP	b3955	4146555	4148288	-1	conserved inner membrane protein	NA	NA	4148344	4148363	-75	-56
	CTATCCGTATATAATTGCAT	914858	-	yqeH	b2846	2985558	2986190	1	conserved protein with bipartite regulator domain	NA	NA	2985526	2985545	-33	-14
	AAAGCTGTGCTTGTATAAAT	829308	-	ivbL	b3672	3850913	3851011	-1	ilvB operon leader peptide	leader; Amino acid biosynthesis: Isoleucine, Valine	NA	3851044	3851063	-52	-33
	ATTTATCGCTATGCATACAG	794397	+	accB	b3255	3403458	3403928	1	acetyl CoA carboxylase, BCCP subunit	carrier; Biosynthesis of cofactors, carriers: biotin carboxyl carrier protein (BCCP)	acetylCoA carboxylase, BCCP subunit; carrier of biotin	3403361	3403380	-98	-79
	AAAACGCCACGTGTTTACGT	760549	+	rfe	b3784	3965939	3967042	1	UDP-GlcNAc:undecaprenylphosphate GlcNAc-1-phosphate transferase	6.3 cell structure; surface antigens (ECA, O antigen of LPS)	NA	3965716	3965735	-224	-205
	CTTTCTCGATTTGCTCTCAG	727237	+	proV	b2677	2802837	2804039	1	glycine betaine transporter subunit	transport; Transport of small molecules: Amino acids, amines	ATP-binding component of transport system for glycine, betaine and proline	2802655	2802674	-183	-164
	CTTGTGGCAAATGGACACGT	708293	-	yhfG	b3362	3489475	3489642	-1	predicted protein	NA	NA	3489659	3489678	-36	-17
	CTACGGGTAGGTATATCCGG	694405	+	yjbT-psiE	b4620-b4030	4237800,4238348	4238078,4238758	-1,1	hypothetical protein, no homologs---predicted phosphate starvation inducible protein	NA---NA	NA---NA	4238214	4238233	-155,-135	-136,-116
	ATTGATGTATTTACACTTAG	666775	+	yjjK-slt	b4391-b4392	4626878,4628756	4628545,4630693	-1,1	fused predicted transporter subunits of ABC superfamily: ATP-binding components---lytic murein transglycosylase, soluble	putative transport; Not classified---enzyme; Murein sacculus, peptidoglycan	putative ATP-binding component of a transport system---soluble lytic murein transglycosylase	4628726	4628745	-200,-31	-181,-12
Ecocyc yebG-Site 1 (C, GEA)	ATAACTGTGATTTTATACAG	574974	+	yebG-purT	b1848-b1849	1928481,1928905	1928771,1930083	-1,1	conserved protein regulated by LexA---phosphoribosylglycinamide formyltransferase 2	NA---enzyme; Purine ribonucleotide biosynthesis	NA---NA	1928788	1928807	-36,-118	-17,-99
	ATTTATGCATATTCTCTCAG	530093	+	mdoD	b1424	1494880	1496535	1	glucan biosynthesis protein, periplasmic	putative structure; Not classified	putative glycoprotein	1494739	1494758	-142	-123
	CTCTGTCTGTGTGTTCACAG	519456	-	mdtM-yjiP	b4337-b4339	4565310,4567021	4566542,4567941	-1,1	multidrug efflux system protein---NA	putative transport; Not classified---NA	putative transport protein---predicted transposase	4566676	4566695	-153,-346	-134,-327
	AAATCTCCATGTATATAACG	501618	+	tyrS	b1637	1713972	1715246	-1	tyrosyl-tRNA synthetase	enzyme; Aminoacyl tRNA synthetases, tRNA modification	tyrosine tRNA synthetase	1715250	1715269	-23	-4
	AAAAGTGAACGTACTCTCAT	498834	+	yjbJ	b4045	4257260	4257469	1	predicted stress response protein	NA	NA	4257214	4257233	-47	-28
	AAATGTGTGCTTAGTCCCTT	486838	-	ravA-kup	b3746-b3747	3927620,3929339	3929116,3931207	-1,1	fused predicted transcriptional regulator: sigma54 activator protein/conserved protein---potassium transporter	putative regulator; Not classified---transport; Transport of small molecules: Cations	putative 2-component regulator---low affinity potassium transport system	3929296	3929315	-199,-44	-180,-25
	ATTGGCTGAAGTATACCCAT	464462	+	narX-narK	b1222-b1223	1275045,1277180	1276841,1278571	-1,1	sensory histidine kinase in two-component regulatory system with NarL---nitrate/nitrite transporter	enzyme; Energy metabolism, carbon: Anaerobic respiration---transport; Transport of small molecules: Anions	nitrate/nitrate sensor, histidine protein kinase acts on NarL regulator---nitrite extrusion protein	1276926	1276945	-104,-255	-85,-236
Ecocyc dinD-Site 1 (C, GEA)	ACAACTGTATATAAATACAG	460333	+	dinD	b3645	3815783	3816607	1	DNA-damage-inducible protein	phenotype; DNA - replication, repair, restriction/modification	NA	3815719	3815738	-65	-46
	CTTTGTGTGCTTATATCGAT	450441	-	mdoC-mdoG	b1047-b1048	1107007,1108558	1108164,1110093	-1,1	membrane protein required for modification of periplasmic glucan---glucan biosynthesis protein, periplasmic	NA---enzyme; Osmotic adaptation	NA---periplasmic glucans biosynthesis protein	1108502	1108521	-357,-57	-338,-38
Ecocyc ydjM-Site 2 (C, GEA, BPP)	TATACTGTACGTATCGACAG	450.09	+	ydjM	b1728	1808223	1808825	1	predicted inner membrane protein regulated by LexA	NA	NA	1808200	1808219	-24	-5
	CTATCCGCCAATAAACCCGT	415019	-	fliE-fliF	b1937-b1938	2010724,2011253	2011038,2012911	-1,1	flagellar basal-body component---flagellar basal-body MS-ring and collar protein	structural component; Surface structures---structural component; Surface structures	flagellar biosynthesis; basal-body component, possibly at (MS-ring)-rod junction---flagellar biosynthesis; basal-body MS(membrane and supramembrane)-ring and collar protein	2011119	2011138	-100,-135	-81,-116
	TTAAATCCACACGTATCCAG	409216	-	glyQ	b3560	3722430	3723341	-1	glycine tRNA synthetase, alpha subunit	enzyme; Aminoacyl tRNA synthetases, tRNA modification	NA	3723354	3723373	-32	-13
	ATTAATGTGAATATATACAA	377338	+	torY	b1873	1955056	1956156	-1	TMAO reductase III (TorYZ), cytochrome c-type subunit	putative enzyme; Not classified	NA	1956365	1956384	-228	-209
	AAAACGCCACGTAAACACGT	370587	-	rfe	b3784	3965939	3967042	1	UDP-GlcNAc:undecaprenylphosphate GlcNAc-1-phosphate transferase	6.3 cell structure; surface antigens (ECA, O antigen of LPS)	NA	3965724	3965743	-216	-197
	CACACTGTCTATACTTACAT	355698	-	otsB	b1897	1979611	1980411	-1	trehalose-6-phosphate phosphatase, biosynthetic	enzyme; Osmotic adaptation	trehalose-6-phosphate phophatase, biosynthetic	1980468	1980487	-76	-57
	CAATCGAAACATATATTCAT	339014	+	rhsC	b0700	728806	732999	1	rhsC element core protein RshC	orf; Transposon-related functions	NA	728662	728681	-145	-126
Ecocyc recN-Sitew 1 (C, BPP)	TAAACTGGTTTTATATACAG	336.08	-	recN	b2616	2749817	2751478	1	recombination and repair protein	putative enzyme; DNA - replication, repair, restriction/modification	protein used in recombination and DNA repair	2749752	2749771	-66	-47
	TTAAATGTAAATACAGCCAT	320034	+	yfdX-ypdI	b2375-b2376	2491789,2492720	2492424,2492995	-1,1	predicted protein---predicted lipoprotein involved in colanic acid biosynthesis	NA---NA	NA---NA	2492658	2492677	-253,-63	-234,-44
	TATGATGTGAGCATATTCAG	318001	-	kch	b1250	1307040	1308293	-1	voltage-gated potassium channel	4.S.96 transport; substrate; K+	putative potassium channel protein (VIC family)	1308454	1308473	-180	-161
	ATATCGAGAAGTATACGTAG	315054	+	yjiK	b4333	4560766	4561626	-1	conserved protein	NA	NA	4561656	4561675	-49	-30
	TATTCTACGAATATTTCCGG	315039	+	hypF	b2712	2833195	2835447	-1	carbamoyl phosphate phosphatase and maturation protein for [NiFe] hydrogenases	regulator; Energy metabolism, carbon: Anaerobic respiration	transcriptional regulatory protein	2835545	2835564	-117	-98
	TAATCGGGAAGTACATTGGG	266658	-	agaB	b3138	3282192	3282668	1	N-acetylgalactosamine-specific enzyme IIB component of PTS	enzyme; Central intermediary metabolism: Amino sugars	PTS system, cytoplasmic, N-acetylgalactosamine-specific IIB component 1 (EIIB-AGA)	3282049	3282068	-144	-125
	AATTGTGCAACTGCACGCAG	250707	+	yaiP	b0363	381963	383159	-1	predicted glucosyltransferase	putative enzyme; Not classified	polysaccharide metabolism	383234	383253	-94	-75
	ATTATTCCCTGTATATTCAT	221946	+	ecpD	b0140	155461	156201	-1	predicted periplasmic pilin chaperone	putative factor; Surface structures	probable pilin chaperone similar to PapD	156256	156275	-74	-55
	CATTCGCTATATATTGTCAT	218976	+	yghW	b2998	3144472	3144759	-1	predicted protein	NA	NA	3144770	3144789	-30	-11
	CTATATAGGCTTGTATACAT	206414	-	dmsA	b0894	940182	942626	1	dimethyl sulfoxide reductase, anaerobic, subunit A	enzyme; Energy metabolism, carbon: Anaerobic respiration	anaerobic dimethyl sulfoxide reductase subunit A	940088	940107	-95	-76
	TAAGTGGTCAACATTTCCAG	103213	-	pssA	b2585	2720749	2722104	1	phosphatidylserine synthase (CDP-diacylglycerol-serine O-phosphatidyltransferase)	enzyme; Macromolecule synthesis, modification: Phospholipids	phosphatidylserine synthase; phospholipid synthesis	2720645	2720664	-105	-86
	AAATATGCCTGTAGATCAGG	890283	-	ynfL-ynfM	b1595-b1596	1666723,1667723	1667616,1668976	-1,1	predicted DNA-binding transcriptional regulator---predicted transporter	putative regulator; Not classified---putative transport; Not classified	putative transcriptional regulator LYSR-type---putative transport protein	1667690	1667709	-93,-34	-74,-15
	CATTTCGTGTATATTTCCTG	87867	+	yhdU	b3263	3410643	3410822	1	predicted membrane protein	NA	NA	3410591	3410610	-53	-34
	AACTTGGTACGTAAACGCAT	641978	-	alaX	b2396	2516063	2516138	-1	tRNA-Ala	NA	anticodon: GGC	2516143	2516162	-24	-5
	TAAGTTATGCGTATTCTCGT	599613	+	mreC	b3250	3396897	3398000	-1	cell wall structural complex MreBCD transmembrane component MreC	structural component; Murein sacculus, peptidoglycan	rod shape-determining protein	3398001	3398020	-20	-1
	TAATTAGAATATAGATACAG	560128	-	rplT	b1716	1797417	1797773	-1	50S ribosomal subunit protein L20	structural component; Ribosomal proteins - synthesis, modification	50S ribosomal subunit protein L20, and regulator	1797785	1797804	-31	-12
	ATATTTCCAAATTTATCAAG	398441	+	citT	b0612	644340	645803	-1	citrate:succinate antiporter	putative membrane; Not classified	NA	645824	645843	-40	-21

## Sheet: GO Analysis
							Referenced target
GO id	Term	Corrected p-value	Uncorrected p-value	FDR	Enrichment in list	Enriichment in Genome	Genes annotated to this node
GO:0009432	SOS response	0.001	9.02019e+06	0	7/82	22/4339	yebG,lexA,uvrD,ydjM,ssb,uvrA,ruvA,
GO:0009991	response to extracellular stimulus	0.001	1.40397e+07	0	8/82	34/4339	yebG,psiE,ydjM,lexA,uvrD,uvrA,ssb,ruvA,
GO:0031668	cellular response to extracellular stimulus	0.001	1.40397e+07	0	8/82	34/4339	yebG,psiE,ydjM,lexA,uvrD,uvrA,ssb,ruvA,
GO:0033554	cellular response to stress	0.001	1.67915e+08	0	8/82	46/4339	yebG,psiE,ydjM,lexA,uvrD,uvrA,ssb,ruvA,
GO:0051716	cellular response to stimulus	0.001	1.67915e+08	0	8/82	46/4339	yebG,psiE,ydjM,lexA,uvrD,uvrA,ssb,ruvA,
GO:0006974	response to DNA damage stimulus	0.001	2.36171e+08	0	10/82	82/4339	yebG,ydjM,recN,lexA,uvrD,hokE,uvrA,ssb,ruvA,mutH,
GO:0009605	response to external stimulus	0.001	1.16953e+09	0	8/82	59/4339	yebG,psiE,ydjM,lexA,uvrD,uvrA,ssb,ruvA,
GO:0007154	cell communication	0.001	1.60354e+09	0	14/82	199/4339	yebG,psiE,ydjM,agaB,cadC,yqeI,narX,malT,lexA,yqeH,uvrD,uvrA,ssb,ruvA,
GO:0006281	DNA repair	0.017	6.96592e+09	0	8/82	75/4339	recN,yebG,lexA,uvrD,ssb,uvrA,mutH,ruvA,
GO:0006950	response to stress	0.053	0.000314872	0.008	13/82	230/4339	yebG,psiE,ydjM,recN,lexA,uvrD,hokE,rpoE,uvrA,ssb,ecpD,ruvA,mutH,
GO:0009276	Gram-negative-bacterium-type cell wall	0.018	0.00079813	0.18	4/82	23/4339	cysZ,torY,zipA,rfe,
GO:0009274	peptidoglycan-based cell wall	0.043	0.0014935	0.13	4/82	27/4339	cysZ,torY,zipA,rfe,
GO:0030313	cell envelope	0.059	0.00211832	0.1067	10/82	183/4339	modA,torY,zipA,yiaD,mdoD,rfe,slt,cysZ,ecpD,pgaA,

## Sheet: motif matrix
#INCLUSive Motif Model
#
#ID = box_30_1_mwAknnsynynTAnAymCAG
#Score = 131.566
#W = 20
#Consensus = mwAknnsynynTAnAymCAG
0.494744	0.330061	0.00519419	0.17
0.494744	0.00528663	0.00519419	0.494775
0.819519	0.00528663	0.00519419	0.17
0.0887757	0.00528663	0.411163	0.494775
0.169969	0.573642	0.167582	0.0888065
0.00758203	0.0864803	0.248775	0.657162
0.00758203	0.330061	0.654744	0.00761284
0.00758203	0.411255	0.0863879	0.494775
0.575938	0.0864803	0.329969	0.00761284
0.251163	0.411255	0.00519419	0.332388
0.575938	0.00528663	0.329969	0.0888065
0.00758203	0.00528663	0.00519419	0.981937
0.900713	0.00528663	0.0863879	0.00761284
0.00758203	0.248868	0.0863879	0.657162
0.819519	0.00528663	0.00519419	0.17
0.00758203	0.573642	0.00519419	0.413581
0.332357	0.411255	0.0863879	0.17
0.00758203	0.979611	0.00519419	0.00761284
0.900713	0.00528663	0.0863879	0.00761284
0.00758203	0.00528663	0.735937	0.251194
